# Supplementary material for: HIF-1 Interacts with TRIM28 and DNA-PK to release paused RNA polymerase II and activate target gene transcription in response to hypoxia
Source: Nat Commun. 2022 Jan 14;13:316. doi: 10.1038/s41467-021-27944-8 (PMC8760265; doi:10.1038/s41467-021-27944-8)
Supplement: Supplementary file 4 — Supplementary Dataset 1 [file 41467_2021_27944_MOESM4_ESM.xlsx]

## Sheet: HIF-Dependent-Hypoxia-upregulat
HIF-dependent hypoxia-induced genes (1307 genes)
feature_id	name	full_name
ENSG00000001617	SEMA3F	semaphorin 3F
ENSG00000003436	TFPI	tissue factor pathway inhibitor
ENSG00000005448	WDR54	WD repeat domain 54
ENSG00000005483	KMT2E	lysine methyltransferase 2E
ENSG00000006016	CRLF1	cytokine receptor like factor 1
ENSG00000006283	CACNA1G	calcium voltage-gated channel subunit alpha1 G
ENSG00000006459	KDM7A	lysine demethylase 7A
ENSG00000006638	TBXA2R	thromboxane A2 receptor
ENSG00000007264	MATK	megakaryocyte-associated tyrosine kinase
ENSG00000007516	BAIAP3	BAI1 associated protein 3
ENSG00000008516	MMP25	matrix metallopeptidase 25
ENSG00000010404	IDS	iduronate 2-sulfatase
ENSG00000011105	TSPAN9	tetraspanin 9
ENSG00000011347	SYT7	synaptotagmin 7
ENSG00000011422	PLAUR	plasminogen activator, urokinase receptor
ENSG00000013364	MVP	major vault protein
ENSG00000013441	CLK1	CDC like kinase 1
ENSG00000014257	ACPP	acid phosphatase, prostate
ENSG00000014914	MTMR11	myotubularin related protein 11
ENSG00000020181	ADGRA2	adhesion G protein-coupled receptor A2
ENSG00000021355	SERPINB1	serpin family B member 1
ENSG00000021762	OSBPL5	oxysterol binding protein like 5
ENSG00000025039	RRAGD	Ras related GTP binding D
ENSG00000026025	VIM	vimentin
ENSG00000026297	RNASET2	ribonuclease T2
ENSG00000030582	GRN	granulin precursor
ENSG00000036530	CYP46A1	cytochrome P450 family 46 subfamily A member 1
ENSG00000037280	FLT4	fms related tyrosine kinase 4
ENSG00000040731	CDH10	cadherin 10
ENSG00000042493	CAPG	capping actin protein, gelsolin like
ENSG00000043039	BARX2	BARX homeobox 2
ENSG00000047457	CP	ceruloplasmin
ENSG00000050820	BCAR1	BCAR1 scaffold protein, Cas family member
ENSG00000052344	PRSS8	serine protease 8
ENSG00000053254	FOXN3	forkhead box N3
ENSG00000054148	PHPT1	phosphohistidine phosphatase 1
ENSG00000054179	ENTPD2	ectonucleoside triphosphate diphosphohydrolase 2
ENSG00000054356	PTPRN	protein tyrosine phosphatase receptor type N
ENSG00000055955	ITIH4	inter-alpha-trypsin inhibitor heavy chain 4
ENSG00000056972	TRAF3IP2	TRAF3 interacting protein 2
ENSG00000059804	SLC2A3	solute carrier family 2 member 3
ENSG00000060558	GNA15	G protein subunit alpha 15
ENSG00000060718	COL11A1	collagen type XI alpha 1 chain
ENSG00000062038	CDH3	cadherin 3
ENSG00000064225	ST3GAL6	ST3 beta-galactoside alpha-2,3-sialyltransferase 6
ENSG00000064687	ABCA7	ATP binding cassette subfamily A member 7
ENSG00000064692	SNCAIP	synuclein alpha interacting protein
ENSG00000064886	CHI3L2	chitinase 3 like 2
ENSG00000065320	NTN1	netrin 1
ENSG00000066248	NGEF	neuronal guanine nucleotide exchange factor
ENSG00000067606	PRKCZ	protein kinase C zeta
ENSG00000067840	PDZD4	PDZ domain containing 4
ENSG00000067842	ATP2B3	ATPase plasma membrane Ca2+ transporting 3
ENSG00000067992	PDK3	pyruvate dehydrogenase kinase 3
ENSG00000068078	FGFR3	fibroblast growth factor receptor 3
ENSG00000069667	RORA	RAR related orphan receptor A
ENSG00000071246	VASH1	vasohibin 1
ENSG00000071575	TRIB2	tribbles pseudokinase 2
ENSG00000071889	FAM3A	family with sequence similarity 3 member A
ENSG00000071909	MYO3B	myosin IIIB
ENSG00000072682	P4HA2	prolyl 4-hydroxylase subunit alpha 2
ENSG00000072694	FCGR2B	Fc fragment of IgG receptor IIb
ENSG00000072778	ACADVL	acyl-CoA dehydrogenase very long chain
ENSG00000072818	ACAP1	ArfGAP with coiled-coil, ankyrin repeat and PH domains 1
ENSG00000072832	CRMP1	collapsin response mediator protein 1
ENSG00000074211	PPP2R2C	protein phosphatase 2 regulatory subunit Bgamma
ENSG00000074410	CA12	carbonic anhydrase 12
ENSG00000074660	SCARF1	scavenger receptor class F member 1
ENSG00000074800	ENO1	enolase 1
ENSG00000074966	TXK	TXK tyrosine kinase
ENSG00000075073	TACR2	tachykinin receptor 2
ENSG00000075426	FOSL2	FOS like 2, AP-1 transcription factor subunit
ENSG00000075651	PLD1	phospholipase D1
ENSG00000076641	PAG1	phosphoprotein membrane anchor with glycosphingolipid microdomains 1
ENSG00000076864	RAP1GAP	RAP1 GTPase activating protein
ENSG00000076944	STXBP2	syntaxin binding protein 2
ENSG00000077264	PAK3	p21 (RAC1) activated kinase 3
ENSG00000077522	ACTN2	actinin alpha 2
ENSG00000078043	PIAS2	protein inhibitor of activated STAT 2
ENSG00000078114	NEBL	nebulette
ENSG00000078142	PIK3C3	phosphatidylinositol 3-kinase catalytic subunit type 3
ENSG00000078549	ADCYAP1R1	ADCYAP receptor type I
ENSG00000079308	TNS1	tensin 1
ENSG00000079385	CEACAM1	carcinoembryonic antigen related cell adhesion molecule 1
ENSG00000079432	CIC	capicua transcriptional repressor
ENSG00000079739	PGM1	phosphoglucomutase 1
ENSG00000080200	CRYBG3	crystallin beta-gamma domain containing 3
ENSG00000080298	RFX3	regulatory factor X3
ENSG00000082684	SEMA5B	semaphorin 5B
ENSG00000084628	NKAIN1	sodium/potassium transporting ATPase interacting 1
ENSG00000085063	CD59	CD59 molecule (CD59 blood group)
ENSG00000085741	WNT11	Wnt family member 11
ENSG00000085831	TTC39A	tetratricopeptide repeat domain 39A
ENSG00000086300	SNX10	sorting nexin 10
ENSG00000086967	MYBPC2	myosin binding protein C, fast type
ENSG00000087116	ADAMTS2	ADAM metallopeptidase with thrombospondin type 1 motif 2
ENSG00000087266	SH3BP2	SH3 domain binding protein 2
ENSG00000087494	PTHLH	parathyroid hormone like hormone
ENSG00000088543	C3orf18	chromosome 3 open reading frame 18
ENSG00000088882	CPXM1	carboxypeptidase X, M14 family member 1
ENSG00000090238	YPEL3	yippee like 3
ENSG00000090339	ICAM1	intercellular adhesion molecule 1
ENSG00000091428	RAPGEF4	Rap guanine nucleotide exchange factor 4
ENSG00000091622	PITPNM3	PITPNM family member 3
ENSG00000092758	COL9A3	collagen type IX alpha 3 chain
ENSG00000092929	UNC13D	unc-13 homolog D
ENSG00000092964	DPYSL2	dihydropyrimidinase like 2
ENSG00000094841	UPRT	uracil phosphoribosyltransferase homolog
ENSG00000095321	CRAT	carnitine O-acetyltransferase
ENSG00000099194	SCD	stearoyl-CoA desaturase
ENSG00000099326	MZF1	myeloid zinc finger 1
ENSG00000099337	KCNK6	potassium two pore domain channel subfamily K member 6
ENSG00000099365	STX1B	syntaxin 1B
ENSG00000099377	HSD3B7	hydroxy-delta-5-steroid dehydrogenase, 3 beta- and steroid delta-isomerase 7
ENSG00000099617	EFNA2	ephrin A2
ENSG00000099822	HCN2	hyperpolarization activated cyclic nucleotide gated potassium and sodium channel 2
ENSG00000099840	IZUMO4	IZUMO family member 4
ENSG00000099864	PALM	paralemmin
ENSG00000099866	MADCAM1	mucosal vascular addressin cell adhesion molecule 1
ENSG00000099875	MKNK2	MAP kinase interacting serine/threonine kinase 2
ENSG00000099954	CECR2	CECR2 histone acetyl-lysine reader
ENSG00000100055	CYTH4	cytohesin 4
ENSG00000100058	CRYBB2P1	crystallin beta B2 pseudogene 1
ENSG00000100060	MFNG	MFNG O-fucosylpeptide 3-beta-N-acetylglucosaminyltransferase
ENSG00000100290	BIK	BCL2 interacting killer
ENSG00000100311	PDGFB	platelet derived growth factor subunit B
ENSG00000100593	ISM2	isthmin 2
ENSG00000100626	GALNT16	polypeptide N-acetylgalactosaminyltransferase 16
ENSG00000100918	REC8	REC8 meiotic recombination protein
ENSG00000100968	NFATC4	nuclear factor of activated T cells 4
ENSG00000101040	ZMYND8	zinc finger MYND-type containing 8
ENSG00000101134	DOK5	docking protein 5
ENSG00000101187	SLCO4A1	solute carrier organic anion transporter family member 4A1
ENSG00000101197	BIRC7	baculoviral IAP repeat containing 7
ENSG00000101213	PTK6	protein tyrosine kinase 6
ENSG00000101265	RASSF2	Ras association domain family member 2
ENSG00000101331	CCM2L	CCM2 like scaffold protein
ENSG00000101336	HCK	HCK proto-oncogene, Src family tyrosine kinase
ENSG00000101443	WFDC2	WAP four-disulfide core domain 2
ENSG00000101577	LPIN2	lipin 2
ENSG00000101638	ST8SIA5	ST8 alpha-N-acetyl-neuraminide alpha-2,8-sialyltransferase 5
ENSG00000101751	POLI	DNA polymerase iota
ENSG00000101825	MXRA5	matrix remodeling associated 5
ENSG00000101842	VSIG1	V-set and immunoglobulin domain containing 1
ENSG00000101955	SRPX	sushi repeat containing protein X-linked
ENSG00000102038	SMARCA1	SWI/SNF related, matrix associated, actin dependent regulator of chromatin, subfamily a, member 1
ENSG00000102144	PGK1	phosphoglycerate kinase 1
ENSG00000102230	PCYT1B	phosphate cytidylyltransferase 1, choline, beta
ENSG00000102287	GABRE	gamma-aminobutyric acid type A receptor epsilon subunit
ENSG00000102349	KLF8	Kruppel like factor 8
ENSG00000102575	ACP5	acid phosphatase 5, tartrate resistant
ENSG00000102794	ACOD1	aconitate decarboxylase 1
ENSG00000102871	TRADD	TNFRSF1A associated via death domain
ENSG00000102882	MAPK3	mitogen-activated protein kinase 3
ENSG00000103507	BCKDK	branched chain ketoacid dehydrogenase kinase
ENSG00000103528	SYT17	synaptotagmin 17
ENSG00000104313	EYA1	EYA transcriptional coactivator and phosphatase 1
ENSG00000104419	NDRG1	N-myc downstream regulated 1
ENSG00000104635	SLC39A14	solute carrier family 39 member 14
ENSG00000104765	BNIP3L	BCL2 interacting protein 3 like
ENSG00000104812	GYS1	glycogen synthase 1
ENSG00000104833	TUBB4A	tubulin beta 4A class IVa
ENSG00000104951	IL4I1	interleukin 4 induced 1
ENSG00000104967	NOVA2	NOVA alternative splicing regulator 2
ENSG00000105048	TNNT1	troponin T1, slow skeletal type
ENSG00000105137	SYDE1	synapse defective Rho GTPase homolog 1
ENSG00000105141	CASP14	caspase 14
ENSG00000105220	GPI	glucose-6-phosphate isomerase
ENSG00000105227	PRX	periaxin
ENSG00000105245	NUMBL	NUMB like endocytic adaptor protein
ENSG00000105246	EBI3	Epstein-Barr virus induced 3
ENSG00000105290	APLP1	amyloid beta precursor like protein 1
ENSG00000105329	TGFB1	transforming growth factor beta 1
ENSG00000105371	ICAM4	intercellular adhesion molecule 4 (Landsteiner-Wiener blood group)
ENSG00000105376	ICAM5	intercellular adhesion molecule 5
ENSG00000105427	CNFN	cornifelin
ENSG00000105464	GRIN2D	glutamate ionotropic receptor NMDA type subunit 2D
ENSG00000105549	THEG	theg spermatid protein
ENSG00000105605	CACNG7	calcium voltage-gated channel auxiliary subunit gamma 7
ENSG00000105613	MAST1	microtubule associated serine/threonine kinase 1
ENSG00000105642	KCNN1	potassium calcium-activated channel subfamily N member 1
ENSG00000105643	ARRDC2	arrestin domain containing 2
ENSG00000105649	RAB3A	RAB3A, member RAS oncogene family
ENSG00000105655	ISYNA1	inositol-3-phosphate synthase 1
ENSG00000105668	UPK1A	uroplakin 1A
ENSG00000105696	AC003112.1	transmembrane protein 59 like
ENSG00000105707	HPN	hepsin
ENSG00000105856	HBP1	HMG-box transcription factor 1
ENSG00000105939	ZC3HAV1	zinc finger CCCH-type containing, antiviral 1
ENSG00000105963	ADAP1	ArfGAP with dual PH domains 1
ENSG00000105974	CAV1	caveolin 1
ENSG00000106031	HOXA13	homeobox A13
ENSG00000106070	GRB10	growth factor receptor bound protein 10
ENSG00000106128	GHRHR	growth hormone releasing hormone receptor
ENSG00000106178	CCL24	C-C motif chemokine ligand 24
ENSG00000106211	HSPB1	heat shock protein family B (small) member 1
ENSG00000106526	ACTR3C	actin related protein 3C
ENSG00000106538	RARRES2	retinoic acid receptor responder 2
ENSG00000106624	AEBP1	AE binding protein 1
ENSG00000106772	PRUNE2	prune homolog 2 with BCH domain
ENSG00000107077	KDM4C	lysine demethylase 4C
ENSG00000107099	DOCK8	dedicator of cytokinesis 8
ENSG00000107159	CA9	carbonic anhydrase 9
ENSG00000107201	DDX58	DExD/H-box helicase 58
ENSG00000107338	SHB	SH2 domain containing adaptor protein B
ENSG00000107518	ATRNL1	attractin like 1
ENSG00000107816	LZTS2	leucine zipper tumor suppressor 2
ENSG00000107968	MAP3K8	mitogen-activated protein kinase kinase kinase 8
ENSG00000108039	XPNPEP1	X-prolyl aminopeptidase 1
ENSG00000108387	2019-09-04	septin 4
ENSG00000108405	P2RX1	purinergic receptor P2X 1
ENSG00000108406	DHX40	DEAH-box helicase 40
ENSG00000108515	ENO3	enolase 3
ENSG00000108771	DHX58	DExH-box helicase 58
ENSG00000108786	HSD17B1	hydroxysteroid 17-beta dehydrogenase 1
ENSG00000108797	CNTNAP1	contactin associated protein 1
ENSG00000108947	EFNB3	ephrin B3
ENSG00000109107	ALDOC	aldolase, fructose-bisphosphate C
ENSG00000109625	CPZ	carboxypeptidase Z
ENSG00000109794	FAM149A	family with sequence similarity 149 member A
ENSG00000110002	VWA5A	von Willebrand factor A domain containing 5A
ENSG00000110042	DTX4	deltex E3 ubiquitin ligase 4
ENSG00000110076	NRXN2	neurexin 2
ENSG00000110719	TCIRG1	T cell immune regulator 1, ATPase H+ transporting V0 subunit a3
ENSG00000110841	PPFIBP1	PPFIA binding protein 1
ENSG00000110852	CLEC2B	C-type lectin domain family 2 member B
ENSG00000110876	SELPLG	selectin P ligand
ENSG00000111012	CYP27B1	cytochrome P450 family 27 subfamily B member 1
ENSG00000111077	TNS2	tensin 2
ENSG00000111181	SLC6A12	solute carrier family 6 member 12
ENSG00000112139	MDGA1	MAM domain containing glycosylphosphatidylinositol anchor 1
ENSG00000112299	VNN1	vanin 1
ENSG00000112319	EYA4	EYA transcriptional coactivator and phosphatase 4
ENSG00000112541	PDE10A	phosphodiesterase 10A
ENSG00000112715	VEGFA	vascular endothelial growth factor A
ENSG00000112773	TENT5A	terminal nucleotidyltransferase 5A
ENSG00000112964	GHR	growth hormone receptor
ENSG00000113083	LOX	lysyl oxidase
ENSG00000113108	APBB3	amyloid beta precursor protein binding family B member 3
ENSG00000113240	CLK4	CDC like kinase 4
ENSG00000113369	ARRDC3	arrestin domain containing 3
ENSG00000113580	NR3C1	nuclear receptor subfamily 3 group C member 1
ENSG00000113721	PDGFRB	platelet derived growth factor receptor beta
ENSG00000113749	HRH2	histamine receptor H2
ENSG00000113916	BCL6	BCL6 transcription repressor
ENSG00000114019	AMOTL2	angiomotin like 2
ENSG00000114023	FAM162A	family with sequence similarity 162 member A
ENSG00000114120	SLC25A36	solute carrier family 25 member 36
ENSG00000114268	PFKFB4	6-phosphofructo-2-kinase/fructose-2,6-biphosphatase 4
ENSG00000114378	HYAL1	hyaluronidase 1
ENSG00000114473	IQCG	IQ motif containing G
ENSG00000114480	GBE1	1,4-alpha-glucan branching enzyme 1
ENSG00000114796	KLHL24	kelch like family member 24
ENSG00000114923	SLC4A3	solute carrier family 4 member 3
ENSG00000114993	RTKN	rhotekin
ENSG00000115165	CYTIP	cytohesin 1 interacting protein
ENSG00000115226	FNDC4	fibronectin type III domain containing 4
ENSG00000115255	REEP6	receptor accessory protein 6
ENSG00000115257	PCSK4	proprotein convertase subtilisin/kexin type 4
ENSG00000115380	EFEMP1	EGF containing fibulin extracellular matrix protein 1
ENSG00000115596	WNT6	Wnt family member 6
ENSG00000115657	ABCB6	ATP binding cassette subfamily B member 6 (Langereis blood group)
ENSG00000115738	ID2	inhibitor of DNA binding 2
ENSG00000116014	KISS1R	KISS1 receptor
ENSG00000116017	ARID3A	AT-rich interaction domain 3A
ENSG00000116285	ERRFI1	ERBB receptor feedback inhibitor 1
ENSG00000116574	RHOU	ras homolog family member U
ENSG00000116641	DOCK7	dedicator of cytokinesis 7
ENSG00000116661	FBXO2	F-box protein 2
ENSG00000116977	LGALS8	galectin 8
ENSG00000116990	MYCL	MYCL proto-oncogene, bHLH transcription factor
ENSG00000117151	CTBS	chitobiase
ENSG00000117394	SLC2A1	solute carrier family 2 member 1
ENSG00000117407	ARTN	artemin
ENSG00000117519	CNN3	calponin 3
ENSG00000117533	VAMP4	vesicle associated membrane protein 4
ENSG00000117616	RSRP1	arginine and serine rich protein 1
ENSG00000117640	MTFR1L	mitochondrial fission regulator 1 like
ENSG00000117643	MAN1C1	mannosidase alpha class 1C member 1
ENSG00000117707	PROX1	prospero homeobox 1
ENSG00000118503	TNFAIP3	TNF alpha induced protein 3
ENSG00000118514	ALDH8A1	aldehyde dehydrogenase 8 family member A1
ENSG00000118898	PPL	periplakin
ENSG00000118985	ELL2	elongation factor for RNA polymerase II 2
ENSG00000119630	PGF	placental growth factor
ENSG00000119865	CNRIP1	cannabinoid receptor interacting protein 1
ENSG00000119917	IFIT3	interferon induced protein with tetratricopeptide repeats 3
ENSG00000119922	IFIT2	interferon induced protein with tetratricopeptide repeats 2
ENSG00000119938	PPP1R3C	protein phosphatase 1 regulatory subunit 3C
ENSG00000119950	MXI1	MAX interactor 1, dimerization protein
ENSG00000120093	HOXB3	homeobox B3
ENSG00000120471	TP53AIP1	tumor protein p53 regulated apoptosis inducing protein 1
ENSG00000120645	IQSEC3	IQ motif and Sec7 domain 3
ENSG00000120659	TNFSF11	TNF superfamily member 11
ENSG00000120693	SMAD9	SMAD family member 9
ENSG00000120708	TGFBI	transforming growth factor beta induced
ENSG00000120738	EGR1	early growth response 1
ENSG00000120868	APAF1	apoptotic peptidase activating factor 1
ENSG00000120949	TNFRSF8	TNF receptor superfamily member 8
ENSG00000121743	GJA3	gap junction protein alpha 3
ENSG00000121769	FABP3	fatty acid binding protein 3
ENSG00000121858	TNFSF10	TNF superfamily member 10
ENSG00000122133	PAEP	progestagen associated endometrial protein
ENSG00000122136	OBP2A	odorant binding protein 2A
ENSG00000122679	RAMP3	receptor activity modifying protein 3
ENSG00000122970	IFT81	intraflagellar transport 81
ENSG00000122971	ACADS	acyl-CoA dehydrogenase short chain
ENSG00000123095	BHLHE41	basic helix-loop-helix family member e41
ENSG00000123329	ARHGAP9	Rho GTPase activating protein 9
ENSG00000123384	LRP1	LDL receptor related protein 1
ENSG00000123405	NFE2	nuclear factor, erythroid 2
ENSG00000123427	EEF1AKMT3	EEF1A lysine methyltransferase 3
ENSG00000123453	SARDH	sarcosine dehydrogenase
ENSG00000123612	ACVR1C	activin A receptor type 1C
ENSG00000123810	B9D2	B9 domain containing 2
ENSG00000123815	COQ8B	coenzyme Q8B
ENSG00000123999	INHA	inhibin subunit alpha
ENSG00000124006	OBSL1	obscurin like 1
ENSG00000124116	WFDC3	WAP four-disulfide core domain 3
ENSG00000124249	KCNK15	potassium two pore domain channel subfamily K member 15
ENSG00000124313	IQSEC2	IQ motif and Sec7 domain 2
ENSG00000124466	LYPD3	LY6/PLAUR domain containing 3
ENSG00000124731	TREM1	triggering receptor expressed on myeloid cells 1
ENSG00000124772	CPNE5	copine 5
ENSG00000124831	LRRFIP1	LRR binding FLII interacting protein 1
ENSG00000124920	MYRF	myelin regulatory factor
ENSG00000124942	AHNAK	AHNAK nucleoprotein
ENSG00000125046	SSUH2	ssu-2 homolog
ENSG00000125124	BBS2	Bardet-Biedl syndrome 2
ENSG00000125170	DOK4	docking protein 4
ENSG00000125355	TMEM255A	transmembrane protein 255A
ENSG00000125508	SRMS	src-related kinase lacking C-terminal regulatory tyrosine and N-terminal myristylation sites
ENSG00000125510	OPRL1	opioid related nociceptin receptor 1
ENSG00000125531	FNDC11	fibronectin type III domain containing 11
ENSG00000125629	INSIG2	insulin induced gene 2
ENSG00000125731	SH2D3A	SH2 domain containing 3A
ENSG00000125735	TNFSF14	TNF superfamily member 14
ENSG00000125910	S1PR4	sphingosine-1-phosphate receptor 4
ENSG00000126218	F10	coagulation factor X
ENSG00000126259	KIRREL2	kirre like nephrin family adhesion molecule 2
ENSG00000126500	FLRT1	fibronectin leucine rich transmembrane protein 1
ENSG00000126522	ASL	argininosuccinate lyase
ENSG00000126562	WNK4	WNK lysine deficient protein kinase 4
ENSG00000126870	WDR60	WD repeat domain 60
ENSG00000126878	AIF1L	allograft inflammatory factor 1 like
ENSG00000127329	PTPRB	protein tyrosine phosphatase receptor type B
ENSG00000127415	IDUA	iduronidase alpha-L-
ENSG00000127526	SLC35E1	solute carrier family 35 member E1
ENSG00000127561	SYNGR3	synaptogyrin 3
ENSG00000127578	WFIKKN1	WAP, follistatin/kazal, immunoglobulin, kunitz and netrin domain containing 1
ENSG00000127585	FBXL16	F-box and leucine rich repeat protein 16
ENSG00000128016	ZFP36	ZFP36 ring finger protein
ENSG00000128268	MGAT3	mannosyl (beta-1,4-)-glycoprotein beta-1,4-N-acetylglucosaminyltransferase
ENSG00000128285	MCHR1	melanin concentrating hormone receptor 1
ENSG00000128340	RAC2	Rac family small GTPase 2
ENSG00000129003	VPS13C	vacuolar protein sorting 13 homolog C
ENSG00000129152	MYOD1	myogenic differentiation 1
ENSG00000129219	PLD2	phospholipase D2
ENSG00000129521	EGLN3	egl-9 family hypoxia inducible factor 3
ENSG00000129675	ARHGEF6	Rac/Cdc42 guanine nucleotide exchange factor 6
ENSG00000129757	CDKN1C	cyclin dependent kinase inhibitor 1C
ENSG00000129946	SHC2	SHC adaptor protein 2
ENSG00000129951	PLPPR3	phospholipid phosphatase related 3
ENSG00000129988	LBP	lipopolysaccharide binding protein
ENSG00000130270	ATP8B3	ATPase phospholipid transporting 8B3
ENSG00000130427	EPO	erythropoietin
ENSG00000130477	UNC13A	unc-13 homolog A
ENSG00000130558	OLFM1	olfactomedin 1
ENSG00000130592	LSP1	lymphocyte specific protein 1
ENSG00000130600	H19	H19 imprinted maternally expressed transcript
ENSG00000130640	TUBGCP2	tubulin gamma complex associated protein 2
ENSG00000130653	PNPLA7	patatin like phospholipase domain containing 7
ENSG00000130702	LAMA5	laminin subunit alpha 5
ENSG00000130720	FIBCD1	fibrinogen C domain containing 1
ENSG00000130775	THEMIS2	thymocyte selection associated family member 2
ENSG00000130810	PPAN	peter pan homolog
ENSG00000130812	ANGPTL6	angiopoietin like 6
ENSG00000130821	SLC6A8	solute carrier family 6 member 8
ENSG00000130822	PNCK	pregnancy up-regulated nonubiquitous CaM kinase
ENSG00000130827	PLXNA3	plexin A3
ENSG00000130829	DUSP9	dual specificity phosphatase 9
ENSG00000131094	C1QL1	complement C1q like 1
ENSG00000131650	KREMEN2	kringle containing transmembrane protein 2
ENSG00000131746	TNS4	tensin 4
ENSG00000131759	RARA	retinoic acid receptor alpha
ENSG00000131981	LGALS3	galectin 3
ENSG00000132000	PODNL1	podocan like 1
ENSG00000132185	FCRLA	Fc receptor like A
ENSG00000132386	SERPINF1	serpin family F member 1
ENSG00000132432	SEC61G	Sec61 translocon gamma subunit
ENSG00000132530	XAF1	XIAP associated factor 1
ENSG00000132535	DLG4	discs large MAGUK scaffold protein 4
ENSG00000132824	SERINC3	serine incorporator 3
ENSG00000133101	CCNA1	cyclin A1
ENSG00000133321	PLAAT4	phospholipase A and acyltransferase 4
ENSG00000133466	C1QTNF6	C1q and TNF related 6
ENSG00000133477	FAM83F	family with sequence similarity 83 member F
ENSG00000133805	AMPD3	adenosine monophosphate deaminase 3
ENSG00000133858	ZFC3H1	zinc finger C3H1-type containing
ENSG00000133874	RNF122	ring finger protein 122
ENSG00000134107	BHLHE40	basic helix-loop-helix family member e40
ENSG00000134321	RSAD2	radical S-adenosyl methionine domain containing 2
ENSG00000134323	MYCN	MYCN proto-oncogene, bHLH transcription factor
ENSG00000134333	LDHA	lactate dehydrogenase A
ENSG00000134369	NAV1	neuron navigator 1
ENSG00000134769	DTNA	dystrobrevin alpha
ENSG00000134802	SLC43A3	solute carrier family 43 member 3
ENSG00000134830	C5AR2	complement component 5a receptor 2
ENSG00000135114	OASL	2'-5'-oligoadenylate synthetase like
ENSG00000135164	DMTF1	cyclin D binding myb like transcription factor 1
ENSG00000135245	HILPDA	hypoxia inducible lipid droplet associated
ENSG00000135365	PHF21A	PHD finger protein 21A
ENSG00000135406	PRPH	peripherin
ENSG00000135407	AVIL	advillin
ENSG00000135439	AGAP2	ArfGAP with GTPase domain, ankyrin repeat and PH domain 2
ENSG00000135472	FAIM2	Fas apoptotic inhibitory molecule 2
ENSG00000135473	PAN2	poly(A) specific ribonuclease subunit PAN2
ENSG00000135636	DYSF	dysferlin
ENSG00000135722	FBXL8	F-box and leucine rich repeat protein 8
ENSG00000135736	CCDC102A	coiled-coil domain containing 102A
ENSG00000135744	AGT	angiotensinogen
ENSG00000135766	EGLN1	egl-9 family hypoxia inducible factor 1
ENSG00000135925	WNT10A	Wnt family member 10A
ENSG00000136286	MYO1G	myosin IG
ENSG00000136295	TTYH3	tweety family member 3
ENSG00000136425	CIB2	calcium and integrin binding family member 2
ENSG00000136514	RTP4	receptor transporter protein 4
ENSG00000136931	NR5A1	nuclear receptor subfamily 5 group A member 1
ENSG00000137145	DENND4C	DENN domain containing 4C
ENSG00000137441	FGFBP2	fibroblast growth factor binding protein 2
ENSG00000137474	MYO7A	myosin VIIA
ENSG00000137501	SYTL2	synaptotagmin like 2
ENSG00000137628	DDX60	DExD/H-box helicase 60
ENSG00000137831	UACA	uveal autoantigen with coiled-coil domains and ankyrin repeats
ENSG00000137868	STRA6	stimulated by retinoic acid 6
ENSG00000137877	SPTBN5	spectrin beta, non-erythrocytic 5
ENSG00000137880	GCHFR	GTP cyclohydrolase I feedback regulator
ENSG00000137941	TTLL7	tubulin tyrosine ligase like 7
ENSG00000137965	IFI44	interferon induced protein 44
ENSG00000137975	CLCA2	chloride channel accessory 2
ENSG00000138119	MYOF	myoferlin
ENSG00000138135	CH25H	cholesterol 25-hydroxylase
ENSG00000138172	CALHM2	calcium homeostasis modulator family member 2
ENSG00000138378	STAT4	signal transducer and activator of transcription 4
ENSG00000138613	APH1B	aph-1 homolog B, gamma-secretase subunit
ENSG00000138640	FAM13A	family with sequence similarity 13 member A
ENSG00000138641	HERC3	HECT and RLD domain containing E3 ubiquitin protein ligase 3
ENSG00000138642	HERC6	HECT and RLD domain containing E3 ubiquitin protein ligase family member 6
ENSG00000138646	HERC5	HECT and RLD domain containing E3 ubiquitin protein ligase 5
ENSG00000138696	BMPR1B	bone morphogenetic protein receptor type 1B
ENSG00000138764	CCNG2	cyclin G2
ENSG00000139832	RAB20	RAB20, member RAS oncogene family
ENSG00000140090	SLC24A4	solute carrier family 24 member 4
ENSG00000140274	DUOXA2	dual oxidase maturation factor 2
ENSG00000140279	DUOX2	dual oxidase 2
ENSG00000140398	NEIL1	nei like DNA glycosylase 1
ENSG00000140481	CCDC33	coiled-coil domain containing 33
ENSG00000140678	ITGAX	integrin subunit alpha X
ENSG00000140939	AC074143.1	nucleolar protein 3
ENSG00000141258	SGSM2	small G protein signaling modulator 2
ENSG00000141497	ZMYND15	zinc finger MYND-type containing 15
ENSG00000141527	CARD14	caspase recruitment domain family member 14
ENSG00000141622	RNF165	ring finger protein 165
ENSG00000141682	PMAIP1	phorbol-12-myristate-13-acetate-induced protein 1
ENSG00000141750	STAC2	SH3 and cysteine rich domain 2
ENSG00000141753	IGFBP4	insulin like growth factor binding protein 4
ENSG00000142408	CACNG8	calcium voltage-gated channel auxiliary subunit gamma 8
ENSG00000142583	SLC2A5	solute carrier family 2 member 5
ENSG00000142765	SYTL1	synaptotagmin like 1
ENSG00000143036	SLC44A3	solute carrier family 44 member 3
ENSG00000143171	RXRG	retinoid X receptor gamma
ENSG00000143196	DPT	dermatopontin
ENSG00000143226	FCGR2A	Fc fragment of IgG receptor IIa
ENSG00000143320	CRABP2	cellular retinoic acid binding protein 2
ENSG00000143355	LHX9	LIM homeobox 9
ENSG00000143365	RORC	RAR related orphan receptor C
ENSG00000143382	ADAMTSL4	ADAMTS like 4
ENSG00000143387	CTSK	cathepsin K
ENSG00000143416	SELENBP1	selenium binding protein 1
ENSG00000143499	SMYD2	SET and MYND domain containing 2
ENSG00000143512	HHIPL2	HHIP like 2
ENSG00000143554	SLC27A3	solute carrier family 27 member 3
ENSG00000143590	EFNA3	ephrin A3
ENSG00000143847	PPFIA4	PTPRF interacting protein alpha 4
ENSG00000143878	RHOB	ras homolog family member B
ENSG00000143882	ATP6V1C2	ATPase H+ transporting V1 subunit C2
ENSG00000144026	ZNF514	zinc finger protein 514
ENSG00000144320	LNPK	lunapark, ER junction formation factor
ENSG00000144730	IL17RD	interleukin 17 receptor D
ENSG00000144791	LIMD1	LIM domains containing 1
ENSG00000144893	MED12L	mediator complex subunit 12 like
ENSG00000145107	TM4SF19	transmembrane 4 L six family member 19
ENSG00000145113	MUC4	mucin 4, cell surface associated
ENSG00000145451	GLRA3	glycine receptor alpha 3
ENSG00000145526	CDH18	cadherin 18
ENSG00000145779	TNFAIP8	TNF alpha induced protein 8
ENSG00000145780	FEM1C	fem-1 homolog C
ENSG00000145911	N4BP3	NEDD4 binding protein 3
ENSG00000146021	KLHL3	kelch like family member 3
ENSG00000146067	FAM193B	family with sequence similarity 193 member B
ENSG00000146094	DOK3	docking protein 3
ENSG00000146197	SCUBE3	signal peptide, CUB domain and EGF like domain containing 3
ENSG00000146250	PRSS35	serine protease 35
ENSG00000146278	PNRC1	proline rich nuclear receptor coactivator 1
ENSG00000146521	LINC01558	long intergenic non-protein coding RNA 1558
ENSG00000146648	EGFR	epidermal growth factor receptor
ENSG00000146674	IGFBP3	insulin like growth factor binding protein 3
ENSG00000147121	KRBOX4	KRAB box domain containing 4
ENSG00000147168	IL2RG	interleukin 2 receptor subunit gamma
ENSG00000147437	GNRH1	gonadotropin releasing hormone 1
ENSG00000147655	RSPO2	R-spondin 2
ENSG00000147697	GSDMC	gasdermin C
ENSG00000147852	VLDLR	very low density lipoprotein receptor
ENSG00000147872	PLIN2	perilipin 2
ENSG00000147874	HAUS6	HAUS augmin like complex subunit 6
ENSG00000148082	SHC3	SHC adaptor protein 3
ENSG00000148123	PLPPR1	phospholipid phosphatase related 1
ENSG00000148204	CRB2	crumbs cell polarity complex component 2
ENSG00000148408	CACNA1B	calcium voltage-gated channel subunit alpha1 B
ENSG00000148700	ADD3	adducin 3
ENSG00000148848	ADAM12	ADAM metallopeptidase domain 12
ENSG00000148926	ADM	adrenomedullin
ENSG00000149131	SERPING1	serpin family G member 1
ENSG00000149294	NCAM1	neural cell adhesion molecule 1
ENSG00000149506	ZP1	zona pellucida glycoprotein 1
ENSG00000149573	MPZL2	myelin protein zero like 2
ENSG00000149925	ALDOA	aldolase, fructose-bisphosphate A
ENSG00000150593	PDCD4	programmed cell death 4
ENSG00000150687	PRSS23	serine protease 23
ENSG00000151006	PRSS53	serine protease 53
ENSG00000151151	IPMK	inositol polyphosphate multikinase
ENSG00000151229	SLC2A13	solute carrier family 2 member 13
ENSG00000151650	VENTX	VENT homeobox
ENSG00000151651	ADAM8	ADAM metallopeptidase domain 8
ENSG00000151883	PARP8	poly(ADP-ribose) polymerase family member 8
ENSG00000152049	KCNE4	potassium voltage-gated channel subfamily E regulatory subunit 4
ENSG00000152217	SETBP1	SET binding protein 1
ENSG00000152256	PDK1	pyruvate dehydrogenase kinase 1
ENSG00000152377	SPOCK1	SPARC (osteonectin), cwcv and kazal like domains proteoglycan 1
ENSG00000152784	PRDM8	PR/SET domain 8
ENSG00000152952	PLOD2	procollagen-lysine,2-oxoglutarate 5-dioxygenase 2
ENSG00000153048	CARHSP1	calcium regulated heat stable protein 1
ENSG00000153404	PLEKHG4B	pleckstrin homology and RhoGEF domain containing G4B
ENSG00000153495	TEX29	testis expressed 29
ENSG00000153815	CMIP	c-Maf inducing protein
ENSG00000154188	ANGPT1	angiopoietin 1
ENSG00000154240	CEP112	centrosomal protein 112
ENSG00000154252	GAL3ST2	galactose-3-O-sulfotransferase 2
ENSG00000154265	ABCA5	ATP binding cassette subfamily A member 5
ENSG00000154310	TNIK	TRAF2 and NCK interacting kinase
ENSG00000154319	FAM167A	family with sequence similarity 167 member A
ENSG00000154358	OBSCN	obscurin, cytoskeletal calmodulin and titin-interacting RhoGEF
ENSG00000154429	CCSAP	centriole, cilia and spindle associated protein
ENSG00000154493	C10orf90	chromosome 10 open reading frame 90
ENSG00000154783	FGD5	FYVE, RhoGEF and PH domain containing 5
ENSG00000154917	RAB6B	RAB6B, member RAS oncogene family
ENSG00000155093	PTPRN2	protein tyrosine phosphatase receptor type N2
ENSG00000155265	GOLGA7B	golgin A7 family member B
ENSG00000155508	CNOT8	CCR4-NOT transcription complex subunit 8
ENSG00000155629	PIK3AP1	phosphoinositide-3-kinase adaptor protein 1
ENSG00000155962	CLIC2	chloride intracellular channel 2
ENSG00000156510	HKDC1	hexokinase domain containing 1
ENSG00000156650	KAT6B	lysine acetyltransferase 6B
ENSG00000156920	ADGRG4	adhesion G protein-coupled receptor G4
ENSG00000157483	MYO1E	myosin IE
ENSG00000157510	AFAP1L1	actin filament associated protein 1 like 1
ENSG00000157873	TNFRSF14	TNF receptor superfamily member 14
ENSG00000158270	COLEC12	collectin subfamily member 12
ENSG00000158290	CUL4B	cullin 4B
ENSG00000158292	GPR153	G protein-coupled receptor 153
ENSG00000158373	HIST1H2BD	histone cluster 1 H2B family member d
ENSG00000158427	TMSB15B	thymosin beta 15B
ENSG00000158555	GDPD5	glycerophosphodiester phosphodiesterase domain containing 5
ENSG00000158769	F11R	F11 receptor
ENSG00000158825	CDA	cytidine deaminase
ENSG00000158856	DMTN	dematin actin binding protein
ENSG00000159167	STC1	stanniocalcin 1
ENSG00000159337	PLA2G4D	phospholipase A2 group IVD
ENSG00000159399	HK2	hexokinase 2
ENSG00000159403	C1R	complement C1r
ENSG00000160013	PTGIR	prostaglandin I2 receptor
ENSG00000160182	TFF1	trefoil factor 1
ENSG00000160183	TMPRSS3	transmembrane serine protease 3
ENSG00000160185	UBASH3A	ubiquitin associated and SH3 domain containing A
ENSG00000160233	LRRC3	leucine rich repeat containing 3
ENSG00000160255	ITGB2	integrin subunit beta 2
ENSG00000160271	RALGDS	ral guanine nucleotide dissociation stimulator
ENSG00000160471	COX6B2	cytochrome c oxidase subunit 6B2
ENSG00000160539	PLPP7	phospholipid phosphatase 7 (inactive)
ENSG00000160801	PTH1R	parathyroid hormone 1 receptor
ENSG00000160999	SH2B2	SH2B adaptor protein 2
ENSG00000161642	ZNF385A	zinc finger protein 385A
ENSG00000161681	SHANK1	SH3 and multiple ankyrin repeat domains 1
ENSG00000161896	IP6K3	inositol hexakisphosphate kinase 3
ENSG00000161955	TNFSF13	TNF superfamily member 13
ENSG00000162068	NTN3	netrin 3
ENSG00000162366	PDZK1IP1	PDZK1 interacting protein 1
ENSG00000162390	ACOT11	acyl-CoA thioesterase 11
ENSG00000162415	ZSWIM5	zinc finger SWIM-type containing 5
ENSG00000162426	SLC45A1	solute carrier family 45 member 1
ENSG00000162511	LAPTM5	lysosomal protein transmembrane 5
ENSG00000162654	GBP4	guanylate binding protein 4
ENSG00000162723	SLAMF9	SLAM family member 9
ENSG00000162745	OLFML2B	olfactomedin like 2B
ENSG00000162746	FCRLB	Fc receptor like B
ENSG00000162772	ATF3	activating transcription factor 3
ENSG00000162804	SNED1	sushi, nidogen and EGF like domains 1
ENSG00000163462	TRIM46	tripartite motif containing 46
ENSG00000163516	ANKZF1	ankyrin repeat and zinc finger domain containing 1
ENSG00000163568	AIM2	absent in melanoma 2
ENSG00000163611	SPICE1	spindle and centriole associated protein 1
ENSG00000163661	PTX3	pentraxin 3
ENSG00000163683	SMIM14	small integral membrane protein 14
ENSG00000163701	IL17RE	interleukin 17 receptor E
ENSG00000163710	PCOLCE2	procollagen C-endopeptidase enhancer 2
ENSG00000163755	HPS3	HPS3 biogenesis of lysosomal organelles complex 2 subunit 1
ENSG00000163872	YEATS2	YEATS domain containing 2
ENSG00000163993	S100P	S100 calcium binding protein P
ENSG00000163995	ABLIM2	actin binding LIM protein family member 2
ENSG00000164056	SPRY1	sprouty RTK signaling antagonist 1
ENSG00000164078	MST1R	macrophage stimulating 1 receptor
ENSG00000164187	LMBRD2	LMBR1 domain containing 2
ENSG00000164199	ADGRV1	adhesion G protein-coupled receptor V1
ENSG00000164331	ANKRA2	ankyrin repeat family A member 2
ENSG00000164442	CITED2	Cbp/p300 interacting transactivator with Glu/Asp rich carboxy-terminal domain 2
ENSG00000164638	SLC29A4	solute carrier family 29 member 4
ENSG00000164849	GPR146	G protein-coupled receptor 146
ENSG00000164850	GPER1	G protein-coupled estrogen receptor 1
ENSG00000164855	TMEM184A	transmembrane protein 184A
ENSG00000164877	MICALL2	MICAL like 2
ENSG00000164970	FAM219A	family with sequence similarity 219 member A
ENSG00000164972	C9orf24	chromosome 9 open reading frame 24
ENSG00000165029	ABCA1	ATP binding cassette subfamily A member 1
ENSG00000165030	NFIL3	nuclear factor, interleukin 3 regulated
ENSG00000165061	ZMAT4	zinc finger matrin-type 4
ENSG00000165474	GJB2	gap junction protein beta 2
ENSG00000165507	DEPP1	DEPP1 autophagy regulator
ENSG00000165970	SLC6A5	solute carrier family 6 member 5
ENSG00000166046	TCP11L2	t-complex 11 like 2
ENSG00000166128	RAB8B	RAB8B, member RAS oncogene family
ENSG00000166165	CKB	creatine kinase B
ENSG00000166340	TPP1	tripeptidyl peptidase 1
ENSG00000166396	SERPINB7	serpin family B member 7
ENSG00000166484	MAPK7	mitogen-activated protein kinase 7
ENSG00000166546	BEAN1	brain expressed associated with NEDD4 1
ENSG00000166592	RRAD	RRAD, Ras related glycolysis inhibitor and calcium channel regulator
ENSG00000166736	HTR3A	5-hydroxytryptamine receptor 3A
ENSG00000166821	PEX11A	peroxisomal biogenesis factor 11 alpha
ENSG00000166825	ANPEP	alanyl aminopeptidase, membrane
ENSG00000166886	NAB2	NGFI-A binding protein 2
ENSG00000166888	STAT6	signal transducer and activator of transcription 6
ENSG00000166924	NYAP1	neuronal tyrosine phosphorylated phosphoinositide-3-kinase adaptor 1
ENSG00000167011	NAT16	N-acetyltransferase 16 (putative)
ENSG00000167207	NOD2	nucleotide binding oligomerization domain containing 2
ENSG00000167286	CD3D	CD3d molecule
ENSG00000167397	VKORC1	vitamin K epoxide reductase complex subunit 1
ENSG00000167525	PROCA1	protein interacting with cyclin A1
ENSG00000167555	ZNF528	zinc finger protein 528
ENSG00000167613	LAIR1	leukocyte associated immunoglobulin like receptor 1
ENSG00000167619	TMEM145	transmembrane protein 145
ENSG00000167711	SERPINF2	serpin family F member 2
ENSG00000167740	CYB5D2	cytochrome b5 domain containing 2
ENSG00000167748	KLK1	kallikrein 1
ENSG00000167771	RCOR2	REST corepressor 2
ENSG00000167772	ANGPTL4	angiopoietin like 4
ENSG00000167779	IGFBP6	insulin like growth factor binding protein 6
ENSG00000167861	HID1	HID1 domain containing
ENSG00000167895	TMC8	transmembrane channel like 8
ENSG00000167971	CASKIN1	CASK interacting protein 1
ENSG00000167995	BEST1	bestrophin 1
ENSG00000168209	DDIT4	DNA damage inducible transcript 4
ENSG00000168214	RBPJ	recombination signal binding protein for immunoglobulin kappa J region
ENSG00000168453	HR	HR lysine demethylase and nuclear receptor corepressor
ENSG00000168477	TNXB	tenascin XB
ENSG00000168481	LGI3	leucine rich repeat LGI family member 3
ENSG00000168778	TCTN2	tectonic family member 2
ENSG00000168939	SPRY3	sprouty RTK signaling antagonist 3
ENSG00000168993	CPLX1	complexin 1
ENSG00000169169	CPT1C	carnitine palmitoyltransferase 1C
ENSG00000169174	PCSK9	proprotein convertase subtilisin/kexin type 9
ENSG00000169184	MN1	MN1 proto-oncogene, transcriptional regulator
ENSG00000169242	EFNA1	ephrin A1
ENSG00000169554	ZEB2	zinc finger E-box binding homeobox 2
ENSG00000169583	CLIC3	chloride intracellular channel 3
ENSG00000169752	NRG4	neuregulin 4
ENSG00000169764	UGP2	UDP-glucose pyrophosphorylase 2
ENSG00000169992	NLGN2	neuroligin 2
ENSG00000170345	FOS	Fos proto-oncogene, AP-1 transcription factor subunit
ENSG00000170379	TCAF2	TRPM8 channel associated factor 2
ENSG00000170390	DCLK2	doublecortin like kinase 2
ENSG00000170412	GPRC5C	G protein-coupled receptor class C group 5 member C
ENSG00000170629	DPY19L2P2	DPY19L2 pseudogene 2
ENSG00000170689	HOXB9	homeobox B9
ENSG00000170786	SDR16C5	short chain dehydrogenase/reductase family 16C member 5
ENSG00000170848	PSG6	pregnancy specific beta-1-glycoprotein 6
ENSG00000170909	OSCAR	osteoclast associated Ig-like receptor
ENSG00000170955	CAVIN3	caveolae associated protein 3
ENSG00000170961	HAS2	hyaluronan synthase 2
ENSG00000171174	RBKS	ribokinase
ENSG00000171236	LRG1	leucine rich alpha-2-glycoprotein 1
ENSG00000171303	KCNK3	potassium two pore domain channel subfamily K member 3
ENSG00000171345	KRT19	keratin 19
ENSG00000171346	KRT15	keratin 15
ENSG00000171388	APLN	apelin
ENSG00000171450	CDK5R2	cyclin dependent kinase 5 regulatory subunit 2
ENSG00000171517	LPAR3	lysophosphatidic acid receptor 3
ENSG00000171533	MAP6	microtubule associated protein 6
ENSG00000171680	PLEKHG5	pleckstrin homology and RhoGEF domain containing G5
ENSG00000171729	TMEM51	transmembrane protein 51
ENSG00000171798	KNDC1	kinase non-catalytic C-lobe domain containing 1
ENSG00000171889	MIR31HG	MIR31 host gene
ENSG00000171992	SYNPO	synaptopodin
ENSG00000172059	KLF11	Kruppel like factor 11
ENSG00000172081	MOB3A	MOB kinase activator 3A
ENSG00000172183	ISG20	interferon stimulated exonuclease gene 20
ENSG00000172296	SPTLC3	serine palmitoyltransferase long chain base subunit 3
ENSG00000172348	RCAN2	regulator of calcineurin 2
ENSG00000172349	IL16	interleukin 16
ENSG00000172399	MYOZ2	myozenin 2
ENSG00000172482	AGXT	alanine--glyoxylate and serine--pyruvate aminotransferase
ENSG00000172508	CARNS1	carnosine synthase 1
ENSG00000172594	SMPDL3A	sphingomyelin phosphodiesterase acid like 3A
ENSG00000172985	SH3RF3	SH3 domain containing ring finger 3
ENSG00000173212	MAB21L3	mab-21 like 3
ENSG00000173221	GLRX	glutaredoxin
ENSG00000173262	SLC2A14	solute carrier family 2 member 14
ENSG00000173376	NDNF	neuron derived neurotrophic factor
ENSG00000173546	CSPG4	chondroitin sulfate proteoglycan 4
ENSG00000173559	NABP1	nucleic acid binding protein 1
ENSG00000173626	TRAPPC3L	trafficking protein particle complex 3 like
ENSG00000173727	AP000769.1	Finkel-Biskis-Reilly murine sarcoma virus (FBR-MuSV) ubiquitously expressed (FAU) pseudogene
ENSG00000173918	C1QTNF1	C1q and TNF related 1
ENSG00000174080	CTSF	cathepsin F
ENSG00000174236	REP15	RAB15 effector protein
ENSG00000174327	SLC16A13	solute carrier family 16 member 13
ENSG00000174343	CHRNA9	cholinergic receptor nicotinic alpha 9 subunit
ENSG00000174370	C11orf45	chromosome 11 open reading frame 45
ENSG00000174403	MIR1-1HG-AS1	MIR1-1HG antisense RNA 1
ENSG00000174428	GTF2IRD2B	GTF2I repeat domain containing 2B
ENSG00000174586	ZNF497	zinc finger protein 497
ENSG00000174640	SLCO2A1	solute carrier organic anion transporter family member 2A1
ENSG00000174672	BRSK2	BR serine/threonine kinase 2
ENSG00000174938	SEZ6L2	seizure related 6 homolog like 2
ENSG00000175106	TVP23C	trans-golgi network vesicle protein 23 homolog C
ENSG00000175147	TMEM51-AS1	TMEM51 antisense RNA 1
ENSG00000175264	CHST1	carbohydrate sulfotransferase 1
ENSG00000175309	PHYKPL	5-phosphohydroxy-L-lysine phospho-lyase
ENSG00000175591	P2RY2	purinergic receptor P2Y2
ENSG00000175785	PRIMA1	proline rich membrane anchor 1
ENSG00000175938	ORAI3	ORAI calcium release-activated calcium modulator 3
ENSG00000176171	BNIP3	BCL2 interacting protein 3
ENSG00000176383	B3GNT4	UDP-GlcNAc:betaGal beta-1,3-N-acetylglucosaminyltransferase 4
ENSG00000176532	PRR15	proline rich 15
ENSG00000176700	SCAND2P	SCAN domain containing 2 pseudogene
ENSG00000176720	BOK	BCL2 family apoptosis regulator BOK
ENSG00000176787	OR52E2	olfactory receptor family 52 subfamily E member 2
ENSG00000177294	FBXO39	F-box protein 39
ENSG00000177409	SAMD9L	sterile alpha motif domain containing 9 like
ENSG00000177679	SRRM3	serine/arginine repetitive matrix 3
ENSG00000177728	TMEM94	transmembrane protein 94
ENSG00000177854	TMEM187	transmembrane protein 187
ENSG00000177888	ZBTB41	zinc finger and BTB domain containing 41
ENSG00000177989	ODF3B	outer dense fiber of sperm tails 3B
ENSG00000178026	LRRC75B	leucine rich repeat containing 75B
ENSG00000178226	PRSS36	serine protease 36
ENSG00000178401	DNAJC22	DnaJ heat shock protein family (Hsp40) member C22
ENSG00000178498	DTX3	deltex E3 ubiquitin ligase 3
ENSG00000178573	MAF	MAF bZIP transcription factor
ENSG00000178803	ADORA2A-AS1	ADORA2A antisense RNA 1
ENSG00000178977	LINC00324	long intergenic non-protein coding RNA 324
ENSG00000179029	TMEM107	transmembrane protein 107
ENSG00000179044	EXOC3L1	exocyst complex component 3 like 1
ENSG00000179046	TRIML2	tripartite motif family like 2
ENSG00000179094	AC129492.1	period circadian regulator 1
ENSG00000179388	EGR3	early growth response 3
ENSG00000179403	VWA1	von Willebrand factor A domain containing 1
ENSG00000179826	MRGPRX3	MAS related GPR family member X3
ENSG00000179859	RNF227	ring finger protein 227
ENSG00000179862	CITED4	Cbp/p300 interacting transactivator with Glu/Asp rich carboxy-terminal domain 4
ENSG00000180066	C10orf91	chromosome 10 open reading frame 91 (putative)
ENSG00000180098	TRNAU1AP	tRNA selenocysteine 1 associated protein 1
ENSG00000180447	GAS1	growth arrest specific 1
ENSG00000180448	AC004151.1	Rho GTPase activating protein 45
ENSG00000180596	HIST1H2BC	histone cluster 1 H2B family member c
ENSG00000180720	CHRM4	cholinergic receptor muscarinic 4
ENSG00000181031	RPH3AL	rabphilin 3A like (without C2 domains)
ENSG00000181322	NME9	NME/NM23 family member 9
ENSG00000181350	LRRC75A	leucine rich repeat containing 75A
ENSG00000181444	ZNF467	zinc finger protein 467
ENSG00000181458	TMEM45A	transmembrane protein 45A
ENSG00000181577	C6orf223	chromosome 6 open reading frame 223
ENSG00000181744	DIPK2A	divergent protein kinase domain 2A
ENSG00000181885	CLDN7	claudin 7
ENSG00000182022	CHST15	carbohydrate sulfotransferase 15
ENSG00000182326	C1S	complement C1s
ENSG00000182379	NXPH4	neurexophilin 4
ENSG00000182393	IFNL1	interferon lambda 1
ENSG00000182578	CSF1R	colony stimulating factor 1 receptor
ENSG00000182700	IGIP	IgA inducing protein
ENSG00000182718	ANXA2	annexin A2
ENSG00000182742	HOXB4	homeobox B4
ENSG00000182749	PAQR7	progestin and adipoQ receptor family member 7
ENSG00000182782	HCAR2	hydroxycarboxylic acid receptor 2
ENSG00000182866	LCK	LCK proto-oncogene, Src family tyrosine kinase
ENSG00000182931	WFDC10B	WAP four-disulfide core domain 10B
ENSG00000183018	AC118754.1	sphingolipid transporter 2
ENSG00000183023	SLC8A1	solute carrier family 8 member A1
ENSG00000183049	CAMK1D	calcium/calmodulin dependent protein kinase ID
ENSG00000183066	WBP2NL	WBP2 N-terminal like
ENSG00000183098	GPC6	glypican 6
ENSG00000183111	ARHGEF37	Rho guanine nucleotide exchange factor 37
ENSG00000183128	CALHM3	calcium homeostasis modulator 3
ENSG00000183186	C2CD4C	C2 calcium dependent domain containing 4C
ENSG00000183196	CHST6	carbohydrate sulfotransferase 6
ENSG00000183242	WT1-AS	WT1 antisense RNA
ENSG00000183255	PTTG1IP	PTTG1 interacting protein
ENSG00000183258	DDX41	DEAD-box helicase 41
ENSG00000183304	FAM9A	family with sequence similarity 9 member A
ENSG00000183397	C19orf71	chromosome 19 open reading frame 71
ENSG00000183486	MX2	MX dynamin like GTPase 2
ENSG00000183570	PCBP3	poly(rC) binding protein 3
ENSG00000183615	FAM167B	family with sequence similarity 167 member B
ENSG00000183691	NOG	noggin
ENSG00000183718	TRIM52	tripartite motif containing 52
ENSG00000183780	SLC35F3	solute carrier family 35 member F3
ENSG00000183828	NUDT14	nudix hydrolase 14
ENSG00000183856	IQGAP3	IQ motif containing GTPase activating protein 3
ENSG00000183914	DNAH2	dynein axonemal heavy chain 2
ENSG00000183929	DUSP5P1	dual specificity phosphatase 5 pseudogene 1
ENSG00000183963	SMTN	smoothelin
ENSG00000184156	KCNQ3	potassium voltage-gated channel subfamily Q member 3
ENSG00000184221	OLIG1	oligodendrocyte transcription factor 1
ENSG00000184343	SRPK3	SRSF protein kinase 3
ENSG00000184441	AP001062.1	novel transcript, antisense to C21orf2
ENSG00000184451	CCR10	C-C motif chemokine receptor 10
ENSG00000184489	PTP4A3	protein tyrosine phosphatase 4A3
ENSG00000184500	PROS1	protein S
ENSG00000184574	LPAR5	lysophosphatidic acid receptor 5
ENSG00000184584	TMEM173	transmembrane protein 173
ENSG00000184678	HIST2H2BE	histone cluster 2 H2B family member e
ENSG00000184702	2019-09-05	septin 5
ENSG00000184828	ZBTB7C	zinc finger and BTB domain containing 7C
ENSG00000184985	SORCS2	sortilin related VPS10 domain containing receptor 2
ENSG00000184995	IFNE	interferon epsilon
ENSG00000185010	F8	coagulation factor VIII
ENSG00000185033	SEMA4B	semaphorin 4B
ENSG00000185100	ADSSL1	adenylosuccinate synthase like 1
ENSG00000185112	FAM43A	family with sequence similarity 43 member A
ENSG00000185168	LINC00482	long intergenic non-protein coding RNA 482
ENSG00000185201	IFITM2	interferon induced transmembrane protein 2
ENSG00000185338	SOCS1	suppressor of cytokine signaling 1
ENSG00000185339	TCN2	transcobalamin 2
ENSG00000185386	MAPK11	mitogen-activated protein kinase 11
ENSG00000185485	SDHAP1	succinate dehydrogenase complex flavoprotein subunit A pseudogene 1
ENSG00000185499	MUC1	mucin 1, cell surface associated
ENSG00000185522	LMNTD2	lamin tail domain containing 2
ENSG00000185561	TLCD2	TLC domain containing 2
ENSG00000185621	LMLN	leishmanolysin like peptidase
ENSG00000185633	NDUFA4L2	NDUFA4 mitochondrial complex associated like 2
ENSG00000185640	KRT79	keratin 79
ENSG00000185745	IFIT1	interferon induced protein with tetratricopeptide repeats 1
ENSG00000185885	IFITM1	interferon induced transmembrane protein 1
ENSG00000186007	LEMD1	LEM domain containing 1
ENSG00000186081	KRT5	keratin 5
ENSG00000186314	PRELID2	PRELI domain containing 2
ENSG00000186352	ANKRD37	ankyrin repeat domain 37
ENSG00000186480	INSIG1	insulin induced gene 1
ENSG00000186510	CLCNKA	chloride voltage-gated channel Ka
ENSG00000186642	PDE2A	phosphodiesterase 2A
ENSG00000186684	CYP27C1	cytochrome P450 family 27 subfamily C member 1
ENSG00000186832	KRT16	keratin 16
ENSG00000186847	KRT14	keratin 14
ENSG00000186897	C1QL4	complement C1q like 4
ENSG00000186907	RTN4RL2	reticulon 4 receptor like 2
ENSG00000186918	ZNF395	zinc finger protein 395
ENSG00000187054	TMPRSS11A	transmembrane serine protease 11A
ENSG00000187193	MT1X	metallothionein 1X
ENSG00000187239	FNBP1	formin binding protein 1
ENSG00000187266	EPOR	erythropoietin receptor
ENSG00000187479	C11orf96	chromosome 11 open reading frame 96
ENSG00000187608	ISG15	ISG15 ubiquitin like modifier
ENSG00000187634	SAMD11	sterile alpha motif domain containing 11
ENSG00000187867	PALM3	paralemmin 3
ENSG00000187912	CLEC17A	C-type lectin domain containing 17A
ENSG00000188015	S100A3	S100 calcium binding protein A3
ENSG00000188051	TMEM221	transmembrane protein 221
ENSG00000188305	PEAK3	PEAK family member 3
ENSG00000188603	CLN3	CLN3 lysosomal/endosomal transmembrane protein, battenin
ENSG00000188766	SPRED3	sprouty related EVH1 domain containing 3
ENSG00000188833	ENTPD8	ectonucleoside triphosphate diphosphohydrolase 8
ENSG00000188994	ZNF292	zinc finger protein 292
ENSG00000189409	MMP23B	matrix metallopeptidase 23B
ENSG00000196218	RYR1	ryanodine receptor 1
ENSG00000196358	NTNG2	netrin G2
ENSG00000196364	PRSS29P	serine protease 29, pseudogene
ENSG00000196405	EVL	Enah/Vasp-like
ENSG00000196415	PRTN3	proteinase 3
ENSG00000196460	RFX8	RFX family member 8, lacking RFX DNA binding domain
ENSG00000196502	SULT1A1	sulfotransferase family 1A member 1
ENSG00000196668	LINC00173	long intergenic non-protein coding RNA 173
ENSG00000196739	COL27A1	collagen type XXVII alpha 1 chain
ENSG00000196743	GM2A	GM2 ganglioside activator
ENSG00000196787	HIST1H2AG	histone cluster 1 H2A family member g
ENSG00000196843	ARID5A	AT-rich interaction domain 5A
ENSG00000196890	HIST3H2BB	histone cluster 3 H2B family member b
ENSG00000197093	GAL3ST4	galactose-3-O-sulfotransferase 4
ENSG00000197177	ADGRA1	adhesion G protein-coupled receptor A1
ENSG00000197226	TBC1D9B	TBC1 domain family member 9B
ENSG00000197249	SERPINA1	serpin family A member 1
ENSG00000197355	UAP1L1	UDP-N-acetylglucosamine pyrophosphorylase 1 like 1
ENSG00000197405	C5AR1	complement C5a receptor 1
ENSG00000197457	STMN3	stathmin 3
ENSG00000197471	SPN	sialophorin
ENSG00000197496	SLC2A10	solute carrier family 2 member 10
ENSG00000197558	SSPO	SCO-spondin
ENSG00000197561	ELANE	elastase, neutrophil expressed
ENSG00000197587	DMBX1	diencephalon/mesencephalon homeobox 1
ENSG00000197635	DPP4	dipeptidyl peptidase 4
ENSG00000197641	SERPINB13	serpin family B member 13
ENSG00000197747	S100A10	S100 calcium binding protein A10
ENSG00000197766	CFD	complement factor D
ENSG00000197930	ERO1A	endoplasmic reticulum oxidoreductase 1 alpha
ENSG00000197943	PLCG2	phospholipase C gamma 2
ENSG00000198182	ZNF607	zinc finger protein 607
ENSG00000198221	AFDN-DT	AFDN divergent transcript
ENSG00000198408	OGA	O-GlcNAcase
ENSG00000198417	MT1F	metallothionein 1F
ENSG00000198576	ARC	activity regulated cytoskeleton associated protein
ENSG00000198719	DLL1	delta like canonical Notch ligand 1
ENSG00000198728	LDB1	LIM domain binding 1
ENSG00000198753	PLXNB3	plexin B3
ENSG00000198910	L1CAM	L1 cell adhesion molecule
ENSG00000198959	TGM2	transglutaminase 2
ENSG00000203326	ZNF525	zinc finger protein 525
ENSG00000203688	LINC02487	long intergenic non-protein coding RNA 2487
ENSG00000203709	MIR29B2CHG	MIR29B2 and MIR29C host gene
ENSG00000204060	FOXO6	forkhead box O6
ENSG00000204186	ZDBF2	zinc finger DBF-type containing 2
ENSG00000204219	TCEA3	transcription elongation factor A3
ENSG00000204361	NXPE2	neurexophilin and PC-esterase domain family member 2
ENSG00000204362	AL590644.1	novel transcript
ENSG00000204580	DDR1	discoidin domain receptor tyrosine kinase 1
ENSG00000204603	LINC01257	long intergenic non-protein coding RNA 1257
ENSG00000204666	AC010624.1	novel transcript, sense overlapping ZNF473
ENSG00000204677	FAM153CP	family with sequence similarity 153 member C, pseudogene
ENSG00000204791	SMPD5	sphingomyelin phosphodiesterase 5
ENSG00000204950	LRRC10B	leucine rich repeat containing 10B
ENSG00000205085	FAM71F2	family with sequence similarity 71 member F2
ENSG00000205129	C4orf47	chromosome 4 open reading frame 47
ENSG00000205277	MUC12	mucin 12, cell surface associated
ENSG00000205413	SAMD9	sterile alpha motif domain containing 9
ENSG00000205420	KRT6A	keratin 6A
ENSG00000205436	EXOC3L4	exocyst complex component 3 like 4
ENSG00000205755	CRLF2	cytokine receptor like factor 2
ENSG00000205865	FAM99B	family with sequence similarity 99 member B
ENSG00000205866	FAM99A	family with sequence similarity 99 member A
ENSG00000206172	HBA1	hemoglobin subunit alpha 1
ENSG00000207650	MIR570	microRNA 570
ENSG00000213215	OR2F1	olfactory receptor family 2 subfamily F member 1 (gene/pseudogene)
ENSG00000213318	AC009078.1	ribosomal protein S4, Y-linked 2 (RPS4Y2) pseudogene
ENSG00000213654	GPSM3	G protein signaling modulator 3
ENSG00000213859	KCTD11	potassium channel tetramerization domain containing 11
ENSG00000213928	IRF9	interferon regulatory factor 9
ENSG00000213983	AP1G2	adaptor related protein complex 1 subunit gamma 2
ENSG00000214140	PRCD	photoreceptor disc component
ENSG00000214145	LINC00887	long intergenic non-protein coding RNA 887
ENSG00000214274	ANG	angiogenin
ENSG00000214719	AC005562.1	novel transcript
ENSG00000214900	LINC01588	long intergenic non-protein coding RNA 1588
ENSG00000215158	AC138409.2	Putative beta-glucuronidase-like protein FLJ75287 pseudogene
ENSG00000215302	AC127502.1	WAS protein homolog associated with actin, golgi membranes and microtubules (WHAMM) pseudogene
ENSG00000215788	TNFRSF25	TNF receptor superfamily member 25
ENSG00000217275	AL031777.1	ribosomal protein S10 (RPS10) pseudogene
ENSG00000218227	AC136632.1	ribosomal protein L19 (RPL19) pseudogene
ENSG00000219926	OR7E104P	olfactory receptor family 7 subfamily E member 104 pseudogene
ENSG00000220008	LINGO3	leucine rich repeat and Ig domain containing 3
ENSG00000220161	LINC02076	long intergenic non-protein coding RNA 2076
ENSG00000220349	Z85996.1	galanin receptor pseudogene
ENSG00000221845	C7orf65	chromosome 7 open reading frame 65
ENSG00000221890	NPTXR	neuronal pentraxin receptor
ENSG00000221955	SLC12A8	solute carrier family 12 member 8
ENSG00000223485	LINC01615	long intergenic non-protein coding RNA 1615
ENSG00000223509	AC135983.2	WAS protein homolog associated with actin, golgi membranes and microtubules (WHAMM) pseudogene
ENSG00000223511	AL683807.1	novel transcript
ENSG00000223760	MED15P9	mediator complex subunit 15 pseudogene 9
ENSG00000223764	LINC02593	long intergenic non-protein coding RNA 2593
ENSG00000223770	AC006145.1	novel transcript
ENSG00000223773	CD99P1	CD99 molecule pseudogene 1
ENSG00000223784	LINP1	lncRNA in non-homologous end joining pathway 1
ENSG00000223802	CERS1	ceramide synthase 1
ENSG00000223960	PRKRA-AS1	PRKRA antisense RNA 1
ENSG00000224045	PAEPP1	progestagen associated endometrial protein pseudogene 1
ENSG00000224389	C4B	complement C4B (Chido blood group)
ENSG00000224397	SMIM25	small integral membrane protein 25
ENSG00000224459	SLC25A34-AS1	SLC25A34 and TMEM82 antisense RNA 1
ENSG00000224596	ZMIZ1-AS1	ZMIZ1 antisense RNA 1
ENSG00000224680	PLA2G12AP1	phospholipase A2 group XIIA pseudogene 1
ENSG00000224984	AL512363.1	novel transcript
ENSG00000225193	RPS12P26	ribosomal protein S12 pseudogene 26
ENSG00000225285	LINC01770	long intergenic non-protein coding RNA 1770
ENSG00000225361	PPP1R26-AS1	PPP1R26 antisense RNA 1
ENSG00000225489	AL354707.1	novel transcript
ENSG00000225574	DRAXINP1	dorsal inhibitory axon guidance protein pseudogene 1
ENSG00000225756	DBH-AS1	DBH antisense RNA 1
ENSG00000225826	LINC00626	long intergenic non-protein coding RNA 626
ENSG00000225880	LINC00115	long intergenic non-protein coding RNA 115
ENSG00000225889	AC012368.1	novel transcript, antisense to PELI1
ENSG00000225978	HAR1A	highly accelerated region 1A
ENSG00000226332	AL354836.1	novel transcript
ENSG00000226510	UPK1A-AS1	UPK1A antisense RNA 1
ENSG00000226742	HSBP1L1	heat shock factor binding protein 1 like 1
ENSG00000226800	CACTIN-AS1	CACTIN antisense RNA 1
ENSG00000226953	NCKAP5-AS2	NCKAP5 antisense RNA 2
ENSG00000227014	AC007285.1	novel transcript
ENSG00000227039	ITGB2-AS1	ITGB2 antisense RNA 1
ENSG00000227053	AC105446.1	novel transcript
ENSG00000227630	LINC01132	long intergenic non-protein coding RNA 1132
ENSG00000228360	AC009220.1	ribosomal protein L37a (RPL37A) pseudogene
ENSG00000228393	LINC01004	long intergenic non-protein coding RNA 1004
ENSG00000228459	LINC01546	long intergenic non-protein coding RNA 1546
ENSG00000228526	MIR34AHG	MIR34A host gene
ENSG00000228709	LINC02575	long intergenic non-protein coding RNA 2575
ENSG00000228951	LINC02677	long intergenic non-protein coding RNA 2677
ENSG00000229314	ORM1	orosomucoid 1
ENSG00000229372	SZT2-AS1	SZT2 antisense RNA 1
ENSG00000229526	KRT16P4	keratin 16 pseudogene 4
ENSG00000229677	AC018644.1	ribosomal protein L17 (RPL17) pseudogene
ENSG00000229809	ZNF688	zinc finger protein 688
ENSG00000229964	AC080129.1	novel transcript
ENSG00000229980	TOB1-AS1	TOB1 antisense RNA 1
ENSG00000230061	TRPM2-AS	TRPM2 antisense RNA
ENSG00000230519	HMGB1P49	high mobility group box 1 pseudogene 49
ENSG00000230551	AC021078.1	novel transcript
ENSG00000230662	TNPO1P2	transportin 1 pseudogene 2
ENSG00000230699	AL645608.2	novel transcript
ENSG00000231035	RPL7L1P9	ribosomal protein L7 like 1 pseudogene 9
ENSG00000231064	AC234582.1	novel transcript, antisense to THBS3
ENSG00000231133	HAR1B	highly accelerated region 1B
ENSG00000231274	SBK3	SH3 domain binding kinase family member 3
ENSG00000231483	LINC02678	long intergenic non-protein coding RNA 2678
ENSG00000231645	KRT17P6	keratin 17 pseudogene 6
ENSG00000231711	LINC00899	long intergenic non-protein coding RNA 899
ENSG00000231793	DOC2GP	double C2 domain gamma, pseudogene
ENSG00000231852	CYP21A2	cytochrome P450 family 21 subfamily A member 2
ENSG00000231948	HS1BP3-IT1	HS1BP3 intronic transcript 1
ENSG00000232334	AL683842.1	novel pseudogene
ENSG00000232386	AC015712.1	novel transcript
ENSG00000232434	AJM1	apical junction component 1 homolog
ENSG00000232442	MHENCR	melanoma highly expressed competing endogenous lncRNA for miR-425 and miR-489
ENSG00000232774	AL355916.1	novel transcript
ENSG00000232807	AL137186.2	novel transcript, antisense to FBXO18
ENSG00000232949	AC002480.2	novel transcript, antisense to STEAP1B
ENSG00000233009	NALCN-AS1	NALCN antisense RNA 1
ENSG00000233223	AC016876.1	novel transcript, antisense to MPDU1 and CD68
ENSG00000233327	USP32P2	ubiquitin specific peptidase 32 pseudogene 2
ENSG00000233452	STXBP5-AS1	STXBP5 antisense RNA 1
ENSG00000233806	LINC01237	long intergenic non-protein coding RNA 1237
ENSG00000234869	AL021392.1	novel transcript
ENSG00000234883	MIR155HG	MIR155 host gene
ENSG00000234918	AL157387.1	novel transcript
ENSG00000234975	FTH1P2	ferritin heavy chain 1 pseudogene 2
ENSG00000235194	PPP1R3E	protein phosphatase 1 regulatory subunit 3E
ENSG00000235454	HAUS6P3	HAUS augmin like complex subunit 6 pseudogene 3
ENSG00000235505	CASP17P	caspase 17, pseudogene
ENSG00000235687	LINC00993	long intergenic non-protein coding RNA 993
ENSG00000235823	OLMALINC	oligodendrocyte maturation-associated long intergenic non-coding RNA
ENSG00000235863	B3GALT4	beta-1,3-galactosyltransferase 4
ENSG00000236039	AC019117.1	novel transcript
ENSG00000236046	AC004920.1	novel transcript
ENSG00000236064	AL109946.1	novel transcript, antisense to MID2
ENSG00000236091	LINC02243	long intergenic non-protein coding RNA 2243
ENSG00000236527	ARF4P2	ADP ribosylation factor 4 pseudogene 2
ENSG00000236711	SMAD9-IT1	SMAD9 intronic transcript 1
ENSG00000236816	ANKRD20A7P	ankyrin repeat domain 20 family member A7, pseudogene
ENSG00000237499	AL357060.1	novel transcript, antisense to TNFAIP3
ENSG00000237531	AL672277.1	novel transcript
ENSG00000237886	NALT1	NOTCH1 associated lncRNA in T cell acute lymphoblastic leukemia 1
ENSG00000237989	LINC01679	long intergenic non-protein coding RNA 1679
ENSG00000238164	TNFRSF14-AS1	TNFRSF14 antisense RNA 1
ENSG00000239247	RN7SL589P	RNA, 7SL, cytoplasmic 589, pseudogene
ENSG00000239382	ALKBH6	alkB homolog 6
ENSG00000239569	KMT2E-AS1	KMT2E antisense RNA 1
ENSG00000239697	TNFSF12	TNF superfamily member 12
ENSG00000239704	CDRT4	CMT1A duplicated region transcript 4
ENSG00000239857	GET4	golgi to ER traffic protein 4
ENSG00000239911	PRKAG2-AS1	PRKAG2 antisense RNA 1
ENSG00000239969	AC091390.4	uncharacterized LOC100289561
ENSG00000240032	LNCSRLR	lncRNA sorafenib resistance in renal cell carcinoma associated
ENSG00000240093	AC093627.3	novel transcript
ENSG00000240694	PNMA2	PNMA family member 2
ENSG00000240758	AC010655.2	novel transcript
ENSG00000240771	ARHGEF25	Rho guanine nucleotide exchange factor 25
ENSG00000240990	HOXA11-AS	HOXA11 antisense RNA
ENSG00000241313	WWTR1-AS1	WWTR1 antisense RNA 1
ENSG00000241684	ADAMTS9-AS2	ADAMTS9 antisense RNA 2
ENSG00000241852	C8orf58	chromosome 8 open reading frame 58
ENSG00000242086	MUC20-OT1	MUC20 overlapping transcript
ENSG00000242282	AC108488.1	novel transcript
ENSG00000243321	LINC01998	long intergenic non-protein coding RNA 1998
ENSG00000243477	NAA80	N(alpha)-acetyltransferase 80, NatH catalytic subunit
ENSG00000243649	CFB	complement factor B
ENSG00000243766	HOTTIP	HOXA distal transcript antisense RNA
ENSG00000244041	LINC01011	long intergenic non-protein coding RNA 1011
ENSG00000244165	P2RY11	purinergic receptor P2Y11
ENSG00000244731	C4A	complement C4A (Rodgers blood group)
ENSG00000244998	AC100803.1	novel transcript, antisense to PTP4A3
ENSG00000245146	MALINC1	mitosis associated long intergenic non-coding RNA 1
ENSG00000246223	LINC01550	long intergenic non-protein coding RNA 1550
ENSG00000246273	SBF2-AS1	SBF2 antisense RNA 1
ENSG00000246792	AC106038.1	novel transcript
ENSG00000248290	TNXA	tenascin XA (pseudogene)
ENSG00000248323	LUCAT1	lung cancer associated transcript 1
ENSG00000248334	WHAMMP2	WAS protein homolog associated with actin, golgi membranes and microtubules pseudogene 2
ENSG00000248773	AC108727.1	novel transcript
ENSG00000249087	ZNF436-AS1	ZNF436 antisense RNA 1
ENSG00000249096	LINC02362	long intergenic non-protein coding RNA 2362
ENSG00000249673	NOP14-AS1	NOP14 antisense RNA 1
ENSG00000249740	OSMR-AS1	OSMR antisense RNA 1 (head to head)
ENSG00000250133	HOXC-AS2	HOXC cluster antisense RNA 2
ENSG00000250222	AC008443.5	novel transcript
ENSG00000250462	LRRC37BP1	leucine rich repeat containing 37B pseudogene 1
ENSG00000250509	AC034213.1	novel transcript
ENSG00000250510	GPR162	G protein-coupled receptor 162
ENSG00000250629	AC091435.2	novel transcript
ENSG00000250771	AC106865.1	toll-like receptor 2 pseudogene
ENSG00000250842	AC137770.1	novel transcript
ENSG00000251209	LINC00923	long intergenic non-protein coding RNA 923
ENSG00000251259	AC004069.1	novel transcript
ENSG00000251322	SHANK3	SH3 and multiple ankyrin repeat domains 3
ENSG00000251562	MALAT1	metastasis associated lung adenocarcinoma transcript 1
ENSG00000251733	SCARNA8	small Cajal body-specific RNA 8
ENSG00000253214	AC079209.1	novel transcript
ENSG00000253508	AC004080.2	novel transcript
ENSG00000253552	HOXA-AS2	HOXA cluster antisense RNA 2
ENSG00000253633	AP002852.1	novel transcript
ENSG00000253766	AC091946.1	novel transcript
ENSG00000253882	AC099548.2	family with sequence similarity 115, member C (FAM115C) pseudogene
ENSG00000253891	AC023202.1	novel transcript
ENSG00000254403	OR10Y1P	olfactory receptor family 10 subfamily Y member 1 pseudogene
ENSG00000254554	AC080023.1	novel transcript
ENSG00000254743	OR10V3P	olfactory receptor family 10 subfamily V member 3 pseudogene
ENSG00000254910	AC136475.2	novel transcript
ENSG00000255398	HCAR3	hydroxycarboxylic acid receptor 3
ENSG00000255434	AP001922.6	novel transcript
ENSG00000255442	AC109635.5	glutamyl aminopeptidase (aminopeptidase A) (ENPEP) pseudogene
ENSG00000255521	AL356215.1	novel transcript
ENSG00000255769	GOLGA2P10	GOLGA2 pseudogene 10
ENSG00000256006	AC084117.1	novel transcript
ENSG00000256043	CTSO	cathepsin O
ENSG00000256209	AC073578.1	novel transcript
ENSG00000256542	AC148477.2	novel transcript
ENSG00000256546	AC156455.1	novel transcript
ENSG00000256576	LINC02361	long intergenic non-protein coding RNA 2361
ENSG00000256683	ZNF350	zinc finger protein 350
ENSG00000256694	AC026369.2	novel transcript
ENSG00000256943	AC148477.3	novel transcript
ENSG00000256982	AC135782.1	novel transcript
ENSG00000257221	AC007569.1	novel transcript, antisense to SELPLG
ENSG00000257815	AC025159.1	novel transcript
ENSG00000260077	AC104794.2	novel transcript
ENSG00000260231	KDM7A-DT	KDM7A divergent transcript
ENSG00000260293	AC106820.4	novel transcript, intronic to TBC1D24
ENSG00000260350	AC012173.1	novel transcript, antisense to PMM2
ENSG00000260563	AC132872.1	novel transcript
ENSG00000260577	AC126773.2	novel transcript, antisense to CDH3
ENSG00000260597	AC012531.1	novel transcript
ENSG00000260685	AC027104.1	RWD domain containing 1 (RWDD1) pseudogene
ENSG00000260711	AL121839.2	novel transcript, intronic to CATSPERB
ENSG00000260793	AC003102.1	novel transcript, antisense to UBTF
ENSG00000260822	AC004656.1	novel transcript, overlapping to PDK3
ENSG00000260907	AC015818.2	novel transcript
ENSG00000261051	AC107021.2	novel transcript, overlapping to PLOD2
ENSG00000261211	AL031123.2	novel transcript
ENSG00000261253	AC137932.2	uncharacterized LOC100287036
ENSG00000261269	AC093278.2	novel transcript, overlapping ZNF366
ENSG00000261305	AC005586.2	novel transcript, overlapping LRRC61
ENSG00000261324	AC010168.2	novel transcript, overlapping HIST4H4
ENSG00000261326	LINC01355	long intergenic non-protein coding RNA 1355
ENSG00000261327	AC134312.5	novel transcript
ENSG00000261578	AP003119.3	novel transcript, overlapping to TSKU
ENSG00000261594	TPBGL	trophoblast glycoprotein like
ENSG00000261634	AC026992.2	novel transcript, antisense to PAQR5
ENSG00000261716	HIST2H2BC	histone cluster 2 H2B family member c (pseudogene)
ENSG00000261742	LINC00922	long intergenic non-protein coding RNA 922
ENSG00000262209	PCDHGB3	protocadherin gamma subfamily B, 3
ENSG00000262227	AC004771.3	novel transcript, antisense to INCA1
ENSG00000262558	AC129507.3	novel transcript, antisense to RPH3AL
ENSG00000262624	AC113189.1	novel transcript, antisense to TMEM102
ENSG00000262691	AC040160.1	novel transcript
ENSG00000262877	AC110285.2	novel transcript
ENSG00000264242	AC011840.4
ENSG00000264370	MIR3125	microRNA 3125
ENSG00000265096	C1QTNF1-AS1	C1QTNF1 antisense RNA 1
ENSG00000265800	AC022211.3	novel transcript, sense intronic to HN1
ENSG00000265916	AC015818.5	novel pseudogene
ENSG00000265972	TXNIP	thioredoxin interacting protein
ENSG00000266088	AC004585.1	novel transcript
ENSG00000266538	AC005838.2	novel transcript
ENSG00000266677	AC087164.1	novel transcript
ENSG00000266711	AC021534.1	novel transcript, antisense to RBFOX3
ENSG00000266733	TBC1D29P	TBC1 domain family member 29, pseudogene
ENSG00000266970	AC061992.1	novel transcript
ENSG00000266976	AC079466.1	novel transcript
ENSG00000267028	TCF4-AS1	TCF4 antisense RNA 1
ENSG00000267042	AC100793.2	novel transcript, antisense to CCR10
ENSG00000267058	AC006213.2	novel transcript
ENSG00000267073	AC005256.1	novel transcript
ENSG00000267436	AC005786.3	novel transcript, antisense to MFSD12
ENSG00000267519	AC020916.1	novel transcript
ENSG00000267543	AC015802.3	novel transcript, sense intronic to PRCD
ENSG00000267607	AC011511.5	novel transcript, antisense to ICAM4 and ICAM1
ENSG00000267688	KF456478.1	novel transcript, antisense to GNA11
ENSG00000267795	SMIM22	small integral membrane protein 22
ENSG00000267801	AC087289.6	novel transcript, antisense to TRIM47
ENSG00000267892	AC022144.1	novel transcript, antisense to CAPN12
ENSG00000267940	AC022762.2	novel transcript
ENSG00000268516	AC020915.3	novel transcript, antisense to ZNF544
ENSG00000268746	AC010519.1	novel transcript
ENSG00000269068	AC009955.4	novel transcript, antisense to OBSL1
ENSG00000269155	AL009178.2	novel transcript
ENSG00000269220	LINC00528	long intergenic non-protein coding RNA 528
ENSG00000269386	RAB11B-AS1	RAB11B antisense RNA 1
ENSG00000269821	KCNQ1OT1	KCNQ1 opposite strand/antisense transcript 1
ENSG00000269929	AL158152.1	novel transcript
ENSG00000269994	AL513318.2	novel transcript
ENSG00000270055	AC127502.2	novel transcript
ENSG00000270091	AC015726.1	novel transcript
ENSG00000270120	AC007728.3	novel transcript
ENSG00000270210	AC104695.3	novel transcript
ENSG00000270332	SMC2-AS1	SMC2 antisense RNA 1 (head to head)
ENSG00000270379	HEATR9	HEAT repeat containing 9
ENSG00000270419	CAHM	colon adenocarcinoma hypermethylated
ENSG00000270605	AL353622.1	novel transcript
ENSG00000270765	GAS2L2	growth arrest specific 2 like 2
ENSG00000270933	AC010719.1	novel transcript
ENSG00000271216	LINC01050	long intergenic non-protein coding RNA 1050
ENSG00000271344	AC018638.6	novel transcript
ENSG00000271503	CCL5	C-C motif chemokine ligand 5
ENSG00000271659	AL161729.4	novel transcript, antisense to PTCH1
ENSG00000271855	AC073195.1	novel transcript
ENSG00000272106	AL691432.2	artifact
ENSG00000272195	AL356512.1	novel transcript, antisense to EFCAB2
ENSG00000272386	AC015802.5	novel transcript, sense intronic to PRCD
ENSG00000272473	AC006273.1	novel transcript
ENSG00000272502	AC104958.2	novel transcript
ENSG00000272512	AL645608.7	novel transcript
ENSG00000272556	GTF2IP13	general transcription factor IIi pseudogene 13
ENSG00000272645	GTF2IP20	general transcription factor IIi pseudogene 20
ENSG00000272763	AC103702.2	novel transcript
ENSG00000272812	AC004908.2	novel transcript, sense intronic to ZNF596
ENSG00000272825	AL844908.1	novel transcript
ENSG00000272870	AC097534.2	novel transcript, antisense to SAP30
ENSG00000272953	AC092171.4	novel transcript
ENSG00000272993	AC239868.3
ENSG00000273002	AL355388.2	novel transcript, antisense to ARHGEF2
ENSG00000273032	DGCR9	DiGeorge syndrome critical region gene 9
ENSG00000273132	AL355312.4	novel transcript, antisense to LRP11
ENSG00000273151	AC073957.3	novel transcript, antisense to GET4
ENSG00000273186	AL359091.5	novel transcript, sense intronic to CERCAM
ENSG00000273443	AL645608.8	novel transcript
ENSG00000273445	AC133644.2	novel transcript
ENSG00000273451	AL031666.3	novel transcript, sense intronic to ZMYND8
ENSG00000273769	U52112.1	lung carcinoma-associated protein (LCAP)
ENSG00000273980	AL592071.1	novel transcript
ENSG00000274180	NATD1	N-acetyltransferase domain containing 1
ENSG00000274248	AJ011932.1	novel transcript
ENSG00000274290	HIST1H2BE	histone cluster 1 H2B family member e
ENSG00000274515	AC105020.5	novel transcript, antisense to IMP3
ENSG00000274565	AC080038.2	novel transcript
ENSG00000275454	AC105020.6	novel transcript, antisense to IMP3
ENSG00000275549	STPG3-AS1	STPG3 antisense RNA 1
ENSG00000275812	AL121829.2	novel transcript, antisense to SRMS
ENSG00000276141	WHAMMP3	WAS protein homolog associated with actin, golgi membranes and microtubules pseudogene 3
ENSG00000276180	HIST1H4I	histone cluster 1 H4 family member i
ENSG00000276261	AC009509.4	novel transcript, antisense to a lncRNA
ENSG00000276533	AC018926.2	novel transcript, sense intronic to RAB27A
ENSG00000276851	AC002401.4	novel transcript
ENSG00000277324	AC093462.1	novel transcript, antisense to POLI
ENSG00000277476	AC005332.5	novel transcript
ENSG00000277883	NLRP3P1	NLR family pyrin domain containing 3 pseudogene 1
ENSG00000278058	AC009159.3	novel transcript
ENSG00000278177	AL354811.1	novel transcript, antisense to GPC6
ENSG00000278828	HIST1H3H	histone cluster 1 H3 family member h
ENSG00000278869	BX539320.1	novel transcript
ENSG00000278949	AC127070.4	novel transcript
ENSG00000279117	AP001972.5	TEC
ENSG00000279259	AC087741.3	TEC
ENSG00000279613	AC124283.5	TEC
ENSG00000279653	AC004678.2	TEC
ENSG00000279689	AC022400.9	TEC
ENSG00000279812	AC120057.4	TEC
ENSG00000279841	AC092135.3	novel transcript
ENSG00000280046	AC104581.4	TEC
ENSG00000280195	AC245140.2	novel transcript, antisense to RPL10
ENSG00000280214	AC027682.7	TEC
ENSG00000280216	AL022326.2	TEC
ENSG00000280604	AJ239328.1	PCBP3 overlapping transcript 1
ENSG00000280639	LINC02204	long intergenic non-protein coding RNA 2204
ENSG00000280767	AL732314.4	novel transcript
ENSG00000281404	LINC01176	long intergenic non-protein coding RNA 1176
ENSG00000281406	BLACAT1	bladder cancer associated transcript 1
ENSG00000283247	CCDC201	coiled-coil domain containing 201
ENSG00000283511	AC137936.2	novel pseudogene
ENSG00000283542	OASL2P	2'-5' oligoadenylate synthetase like 2, pseudogene
ENSG00000283597	FAM169B	family with sequence similarity 169 member B
ENSG00000284716	AL034417.3	novel transcript
ENSG00000285108	AC103718.1	novel transcript
HIF-dependent hypoxia-repressed genes (817 genes)
feature_id	name	full_name
ENSG00000003096	KLHL13	kelch like family member 13
ENSG00000010319	SEMA3G	semaphorin 3G
ENSG00000026559	KCNG1	potassium voltage-gated channel modifier subfamily G member 1
ENSG00000028116	VRK2	VRK serine/threonine kinase 2
ENSG00000046653	GPM6B	glycoprotein M6B
ENSG00000064545	TMEM161A	transmembrane protein 161A
ENSG00000090861	AARS1	alanyl-tRNA synthetase 1
ENSG00000100605	ITPK1	inositol-tetrakisphosphate 1-kinase
ENSG00000102934	PLLP	plasmolipin
ENSG00000103876	FAH	fumarylacetoacetate hydrolase
ENSG00000104369	JPH1	junctophilin 1
ENSG00000108176	DNAJC12	DnaJ heat shock protein family (Hsp40) member C12
ENSG00000109063	MYH3	myosin heavy chain 3
ENSG00000111671	SPSB2	splA/ryanodine receptor domain and SOCS box containing 2
ENSG00000116128	BCL9	BCL9 transcription coactivator
ENSG00000116132	PRRX1	paired related homeobox 1
ENSG00000117480	FAAH	fatty acid amide hydrolase
ENSG00000121068	TBX2	T-box transcription factor 2
ENSG00000125457	MIF4GD	MIF4G domain containing
ENSG00000125798	FOXA2	forkhead box A2
ENSG00000125968	ID1	inhibitor of DNA binding 1, HLH protein
ENSG00000128965	CHAC1	ChaC glutathione specific gamma-glutamylcyclotransferase 1
ENSG00000134265	NAPG	NSF attachment protein gamma
ENSG00000134490	TMEM241	transmembrane protein 241
ENSG00000135414	GDF11	growth differentiation factor 11
ENSG00000136002	ARHGEF4	Rho guanine nucleotide exchange factor 4
ENSG00000137090	DMRT1	doublesex and mab-3 related transcription factor 1
ENSG00000137869	CYP19A1	cytochrome P450 family 19 subfamily A member 1
ENSG00000139146	SINHCAF	SIN3-HDAC complex associated factor
ENSG00000140044	JDP2	Jun dimerization protein 2
ENSG00000142675	CNKSR1	connector enhancer of kinase suppressor of Ras 1
ENSG00000143013	LMO4	LIM domain only 4
ENSG00000144485	HES6	hes family bHLH transcription factor 6
ENSG00000145002	FAM86B2	family with sequence similarity 86 member B2
ENSG00000145569	OTULINL	OTU deubiquitinase with linear linkage specificity like
ENSG00000146243	IRAK1BP1	interleukin 1 receptor associated kinase 1 binding protein 1
ENSG00000147576	ADHFE1	alcohol dehydrogenase iron containing 1
ENSG00000150907	FOXO1	forkhead box O1
ENSG00000151338	MIPOL1	mirror-image polydactyly 1
ENSG00000155893	PXYLP1	2-phosphoxylose phosphatase 1
ENSG00000156795	WDYHV1	WDYHV motif containing 1
ENSG00000159263	SIM2	SIM bHLH transcription factor 2
ENSG00000160796	NBEAL2	neurobeachin like 2
ENSG00000161180	CCDC116	coiled-coil domain containing 116
ENSG00000162129	CLPB	caseinolytic mitochondrial matrix peptidase chaperone subunit B
ENSG00000162676	GFI1	growth factor independent 1 transcriptional repressor
ENSG00000162878	PKDCC	protein kinase domain containing, cytoplasmic
ENSG00000163596	ICA1L	islet cell autoantigen 1 like
ENSG00000165092	ALDH1A1	aldehyde dehydrogenase 1 family member A1
ENSG00000165521	EML5	EMAP like 5
ENSG00000170549	IRX1	iroquois homeobox 1
ENSG00000172575	RASGRP1	RAS guanyl releasing protein 1
ENSG00000172728	FUT10	fucosyltransferase 10
ENSG00000173598	NUDT4	nudix hydrolase 4
ENSG00000173898	SPTBN2	spectrin beta, non-erythrocytic 2
ENSG00000174599	TRAM1L1	translocation associated membrane protein 1 like 1
ENSG00000177212	OR2T33	olfactory receptor family 2 subfamily T member 33
ENSG00000179673	RPRML	reprimo like
ENSG00000179965	ZNF771	zinc finger protein 771
ENSG00000182108	DEXI	Dexi homolog
ENSG00000183638	RP1L1	RP1 like 1
ENSG00000184599	TAFA3	TAFA chemokine like family member 3
ENSG00000184675	AMER1	APC membrane recruitment protein 1
ENSG00000185483	ROR1	receptor tyrosine kinase like orphan receptor 1
ENSG00000185838	GNB1L	G protein subunit beta 1 like
ENSG00000185900	POMK	protein O-mannose kinase
ENSG00000186280	KDM4D	lysine demethylase 4D
ENSG00000188133	TMEM215	transmembrane protein 215
ENSG00000188266	HYKK	hydroxylysine kinase
ENSG00000188735	TMEM120B	transmembrane protein 120B
ENSG00000189120	SP6	Sp6 transcription factor
ENSG00000196440	ARMCX4	armadillo repeat containing X-linked 4
ENSG00000197361	FBXL22	F-box and leucine rich repeat protein 22
ENSG00000198121	LPAR1	lysophosphatidic acid receptor 1
ENSG00000198157	HMGN5	high mobility group nucleosome binding domain 5
ENSG00000198720	ANKRD13B	ankyrin repeat domain 13B
ENSG00000198945	L3MBTL3	L3MBTL histone methyl-lysine binding protein 3
ENSG00000204392	LSM2	LSM2 homolog, U6 small nuclear RNA and mRNA degradation associated
ENSG00000206527	HACD2	3-hydroxyacyl-CoA dehydratase 2
ENSG00000211584	SLC48A1	solute carrier family 48 member 1
ENSG00000214954	LRRC69	leucine rich repeat containing 69
ENSG00000221947	XKR9	XK related 9
ENSG00000226266	AC009961.1	novel transcript
ENSG00000233922	LINC01694	long intergenic non-protein coding RNA 1694
ENSG00000235774	AC023347.1	novel transcript
ENSG00000236824	BCYRN1	brain cytoplasmic RNA 1
ENSG00000246582	AC100861.1	novel transcript, antisense to TNFRSF10A
ENSG00000255857	PXN-AS1	PXN antisense RNA 1
ENSG00000258634	AL160006.1	novel transcript, antisense to ALX3
ENSG00000269473	AC012313.8	novel transcript
ENSG00000269937	AC093525.7	novel transcript, antisense to PDPK1
ENSG00000272533	SNORA28	small nucleolar RNA, H/ACA box 28
ENSG00000272716	AL121658.1	novel transcript
ENSG00000279175	AL033543.1	novel transcript, antisense to PARVB
ENSG00000002587	HS3ST1	heparan sulfate-glucosamine 3-sulfotransferase 1
ENSG00000002746	HECW1	HECT, C2 and WW domain containing E3 ubiquitin protein ligase 1
ENSG00000003989	SLC7A2	solute carrier family 7 member 2
ENSG00000005469	CROT	carnitine O-octanoyltransferase
ENSG00000006327	TNFRSF12A	TNF receptor superfamily member 12A
ENSG00000008853	RHOBTB2	Rho related BTB domain containing 2
ENSG00000009780	FAM76A	family with sequence similarity 76 member A
ENSG00000010072	SPRTN	SprT-like N-terminal domain
ENSG00000010295	IFFO1	intermediate filament family orphan 1
ENSG00000011198	ABHD5	abhydrolase domain containing 5
ENSG00000012124	CD22	CD22 molecule
ENSG00000012232	EXTL3	exostosin like glycosyltransferase 3
ENSG00000013619	MAMLD1	mastermind like domain containing 1
ENSG00000018699	TTC27	tetratricopeptide repeat domain 27
ENSG00000019186	CYP24A1	cytochrome P450 family 24 subfamily A member 1
ENSG00000021574	SPAST	spastin
ENSG00000022556	NLRP2	NLR family pyrin domain containing 2
ENSG00000022567	SLC45A4	solute carrier family 45 member 4
ENSG00000025156	HSF2	heat shock transcription factor 2
ENSG00000028839	TBPL1	TATA-box binding protein like 1
ENSG00000030110	BAK1	BCL2 antagonist/killer 1
ENSG00000033867	SLC4A7	solute carrier family 4 member 7
ENSG00000034533	ASTE1	asteroid homolog 1
ENSG00000038295	TLL1	tolloid like 1
ENSG00000040199	PHLPP2	PH domain and leucine rich repeat protein phosphatase 2
ENSG00000043093	DCUN1D1	defective in cullin neddylation 1 domain containing 1
ENSG00000047365	ARAP2	ArfGAP with RhoGAP domain, ankyrin repeat and PH domain 2
ENSG00000047597	XK	X-linked Kx blood group
ENSG00000048342	CC2D2A	coiled-coil and C2 domain containing 2A
ENSG00000048544	MRPS10	mitochondrial ribosomal protein S10
ENSG00000049246	PER3	period circadian regulator 3
ENSG00000050393	MCUR1	mitochondrial calcium uniporter regulator 1
ENSG00000052749	RRP12	ribosomal RNA processing 12 homolog
ENSG00000053770	AP5M1	adaptor related protein complex 5 subunit mu 1
ENSG00000054116	TRAPPC3	trafficking protein particle complex 3
ENSG00000054598	FOXC1	forkhead box C1
ENSG00000057757	PITHD1	PITH domain containing 1
ENSG00000058600	POLR3E	RNA polymerase III subunit E
ENSG00000060762	MPC1	mitochondrial pyruvate carrier 1
ENSG00000062582	MRPS24	mitochondrial ribosomal protein S24
ENSG00000062598	ELMO2	engulfment and cell motility 2
ENSG00000063438	AHRR	aryl-hydrocarbon receptor repressor
ENSG00000063761	ADCK1	aarF domain containing kinase 1
ENSG00000065060	UHRF1BP1	UHRF1 binding protein 1
ENSG00000065457	ADAT1	adenosine deaminase tRNA specific 1
ENSG00000065600	PACC1	proton activated chloride channel 1
ENSG00000065615	CYB5R4	cytochrome b5 reductase 4
ENSG00000066855	MTFR1	mitochondrial fission regulator 1
ENSG00000067798	NAV3	neuron navigator 3
ENSG00000070018	LRP6	LDL receptor related protein 6
ENSG00000071994	PDCD2	programmed cell death 2
ENSG00000072506	HSD17B10	hydroxysteroid 17-beta dehydrogenase 10
ENSG00000072756	TRNT1	tRNA nucleotidyl transferase 1
ENSG00000075223	SEMA3C	semaphorin 3C
ENSG00000075702	WDR62	WD repeat domain 62
ENSG00000076351	SLC46A1	solute carrier family 46 member 1
ENSG00000076356	PLXNA2	plexin A2
ENSG00000077232	DNAJC10	DnaJ heat shock protein family (Hsp40) member C10
ENSG00000078237	TIGAR	TP53 induced glycolysis regulatory phosphatase
ENSG00000078967	UBE2D4	ubiquitin conjugating enzyme E2 D4 (putative)
ENSG00000081051	AFP	alpha fetoprotein
ENSG00000081087	OSTM1	osteoclastogenesis associated transmembrane protein 1
ENSG00000082438	COBLL1	cordon-bleu WH2 repeat protein like 1
ENSG00000083067	TRPM3	transient receptor potential cation channel subfamily M member 3
ENSG00000083937	CHMP2B	charged multivesicular body protein 2B
ENSG00000084774	CAD	carbamoyl-phosphate synthetase 2, aspartate transcarbamylase, and dihydroorotase
ENSG00000085276	MECOM	MDS1 and EVI1 complex locus
ENSG00000085563	ABCB1	ATP binding cassette subfamily B member 1
ENSG00000086504	MRPL28	mitochondrial ribosomal protein L28
ENSG00000087053	MTMR2	myotubularin related protein 2
ENSG00000087302	RTRAF	RNA transcription, translation and transport factor
ENSG00000088356	PDRG1	p53 and DNA damage regulated 1
ENSG00000088836	SLC4A11	solute carrier family 4 member 11
ENSG00000089057	SLC23A2	solute carrier family 23 member 2
ENSG00000089123	TASP1	taspase 1
ENSG00000089195	TRMT6	tRNA methyltransferase 6
ENSG00000089818	NECAP1	NECAP endocytosis associated 1
ENSG00000090520	DNAJB11	DnaJ heat shock protein family (Hsp40) member B11
ENSG00000091129	NRCAM	neuronal cell adhesion molecule
ENSG00000091317	CMTM6	CKLF like MARVEL transmembrane domain containing 6
ENSG00000093000	NUP50	nucleoporin 50
ENSG00000095794	CREM	cAMP responsive element modulator
ENSG00000096080	MRPS18A	mitochondrial ribosomal protein S18A
ENSG00000097096	SYDE2	synapse defective Rho GTPase homolog 2
ENSG00000099899	TRMT2A	tRNA methyltransferase 2 homolog A
ENSG00000100014	SPECC1L	sperm antigen with calponin homology and coiled-coil domains 1 like
ENSG00000100036	SLC35E4	solute carrier family 35 member E4
ENSG00000100104	SRRD	SRR1 domain containing
ENSG00000100116	GCAT	glycine C-acetyltransferase
ENSG00000100124	ANKRD54	ankyrin repeat domain 54
ENSG00000100139	MICALL1	MICAL like 1
ENSG00000100220	RTCB	RNA 2',3'-cyclic phosphate and 5'-OH ligase
ENSG00000100263	RHBDD3	rhomboid domain containing 3
ENSG00000100280	AP1B1	adaptor related protein complex 1 subunit beta 1
ENSG00000100296	THOC5	THO complex 5
ENSG00000100335	MIEF1	mitochondrial elongation factor 1
ENSG00000100413	POLR3H	RNA polymerase III subunit H
ENSG00000100532	CGRRF1	cell growth regulator with ring finger domain 1
ENSG00000100664	EIF5	eukaryotic translation initiation factor 5
ENSG00000100744	GSKIP	GSK3B interacting protein
ENSG00000100994	PYGB	glycogen phosphorylase B
ENSG00000101230	ISM1	isthmin 1
ENSG00000101310	SEC23B	SEC23 homolog B, COPII coat complex component
ENSG00000101367	MAPRE1	microtubule associated protein RP/EB family member 1
ENSG00000101464	PIGU	phosphatidylinositol glycan anchor biosynthesis class U
ENSG00000101773	RBBP8	RB binding protein 8, endonuclease
ENSG00000101844	ATG4A	autophagy related 4A cysteine peptidase
ENSG00000101935	AMMECR1	AMMECR nuclear protein 1
ENSG00000102103	PQBP1	polyglutamine binding protein 1
ENSG00000103005	USB1	U6 snRNA biogenesis phosphodiesterase 1
ENSG00000103044	HAS3	hyaluronan synthase 3
ENSG00000103187	COTL1	coactosin like F-actin binding protein 1
ENSG00000103254	ANTKMT	adenine nucleotide translocase lysine methyltransferase
ENSG00000103257	SLC7A5	solute carrier family 7 member 5
ENSG00000103343	ZNF174	zinc finger protein 174
ENSG00000103381	CPPED1	calcineurin like phosphoesterase domain containing 1
ENSG00000103415	HMOX2	heme oxygenase 2
ENSG00000104067	TJP1	tight junction protein 1
ENSG00000104131	EIF3J	eukaryotic translation initiation factor 3 subunit J
ENSG00000104142	VPS18	VPS18 core subunit of CORVET and HOPS complexes
ENSG00000104205	SGK3	serum/glucocorticoid regulated kinase family member 3
ENSG00000104228	TRIM35	tripartite motif containing 35
ENSG00000104267	CA2	carbonic anhydrase 2
ENSG00000104381	GDAP1	ganglioside induced differentiation associated protein 1
ENSG00000104522	TSTA3	tissue specific transplantation antigen P35B
ENSG00000104679	R3HCC1	R3H domain and coiled-coil containing 1
ENSG00000104825	NFKBIB	NFKB inhibitor beta
ENSG00000104884	ERCC2	ERCC excision repair 2, TFIIH core complex helicase subunit
ENSG00000105281	SLC1A5	solute carrier family 1 member 5
ENSG00000105991	HOXA1	homeobox A1
ENSG00000106484	MEST	mesoderm specific transcript
ENSG00000106537	TSPAN13	tetraspanin 13
ENSG00000106683	LIMK1	LIM domain kinase 1
ENSG00000106993	CDC37L1	cell division cycle 37 like 1
ENSG00000107105	ELAVL2	ELAV like RNA binding protein 2
ENSG00000107485	GATA3	GATA binding protein 3
ENSG00000107984	DKK1	dickkopf WNT signaling pathway inhibitor 1
ENSG00000108021	TASOR2	transcription activation suppressor family member 2
ENSG00000108423	TUBD1	tubulin delta 1
ENSG00000108592	FTSJ3	FtsJ RNA 2'-O-methyltransferase 3
ENSG00000108604	SMARCD2	SWI/SNF related, matrix associated, actin dependent regulator of chromatin, subfamily d, member 2
ENSG00000108654	DDX5	DEAD-box helicase 5
ENSG00000108924	HLF	HLF transcription factor, PAR bZIP family member
ENSG00000109065	NAT9	N-acetyltransferase 9 (putative)
ENSG00000109066	TMEM104	transmembrane protein 104
ENSG00000109321	AREG	amphiregulin
ENSG00000109586	GALNT7	polypeptide N-acetylgalactosaminyltransferase 7
ENSG00000109861	CTSC	cathepsin C
ENSG00000110060	PUS3	pseudouridine synthase 3
ENSG00000110092	CCND1	cyclin D1
ENSG00000110660	SLC35F2	solute carrier family 35 member F2
ENSG00000110723	EXPH5	exophilin 5
ENSG00000110911	SLC11A2	solute carrier family 11 member 2
ENSG00000111412	C12orf49	chromosome 12 open reading frame 49
ENSG00000111424	VDR	vitamin D receptor
ENSG00000111725	PRKAB1	protein kinase AMP-activated non-catalytic subunit beta 1
ENSG00000111832	RWDD1	RWD domain containing 1
ENSG00000111845	PAK1IP1	PAK1 interacting protein 1
ENSG00000111875	ASF1A	anti-silencing function 1A histone chaperone
ENSG00000112159	MDN1	midasin AAA ATPase 1
ENSG00000112208	BAG2	BAG cochaperone 2
ENSG00000112237	CCNC	cyclin C
ENSG00000112473	SLC39A7	solute carrier family 39 member 7
ENSG00000112578	BYSL	bystin like
ENSG00000112787	FBRSL1	fibrosin like 1
ENSG00000113361	CDH6	cadherin 6
ENSG00000113734	BNIP1	BCL2 interacting protein 1
ENSG00000113761	ZNF346	zinc finger protein 346
ENSG00000113838	TBCCD1	TBCC domain containing 1
ENSG00000114383	TUSC2	tumor suppressor 2, mitochondrial calcium regulator
ENSG00000114503	NCBP2	nuclear cap binding protein subunit 2
ENSG00000114631	PODXL2	podocalyxin like 2
ENSG00000114648	KLHL18	kelch like family member 18
ENSG00000114650	SCAP	SREBF chaperone
ENSG00000114784	EIF1B	eukaryotic translation initiation factor 1B
ENSG00000114812	VIPR1	vasoactive intestinal peptide receptor 1
ENSG00000114999	TTL	tubulin tyrosine ligase
ENSG00000115568	ZNF142	zinc finger protein 142
ENSG00000115616	SLC9A2	solute carrier family 9 member A2
ENSG00000115758	ODC1	ornithine decarboxylase 1
ENSG00000115806	GORASP2	golgi reassembly stacking protein 2
ENSG00000116095	PLEKHA3	pleckstrin homology domain containing A3
ENSG00000116237	ICMT	isoprenylcysteine carboxyl methyltransferase
ENSG00000116406	EDEM3	ER degradation enhancing alpha-mannosidase like protein 3
ENSG00000116455	WDR77	WD repeat domain 77
ENSG00000116711	PLA2G4A	phospholipase A2 group IVA
ENSG00000116761	CTH	cystathionine gamma-lyase
ENSG00000116991	SIPA1L2	signal induced proliferation associated 1 like 2
ENSG00000117069	ST6GALNAC5	ST6 N-acetylgalactosaminide alpha-2,6-sialyltransferase 5
ENSG00000117318	ID3	inhibitor of DNA binding 3, HLH protein
ENSG00000117408	IPO13	importin 13
ENSG00000117411	B4GALT2	beta-1,4-galactosyltransferase 2
ENSG00000117543	DPH5	diphthamide biosynthesis 5
ENSG00000117682	DHDDS	dehydrodolichyl diphosphate synthase subunit
ENSG00000118402	ELOVL4	ELOVL fatty acid elongase 4
ENSG00000118496	FBXO30	F-box protein 30
ENSG00000118515	SGK1	serum/glucocorticoid regulated kinase 1
ENSG00000118596	SLC16A7	solute carrier family 16 member 7
ENSG00000118777	ABCG2	ATP binding cassette subfamily G member 2 (Junior blood group)
ENSG00000118894	EEF2KMT	eukaryotic elongation factor 2 lysine methyltransferase
ENSG00000119125	GDA	guanine deaminase
ENSG00000119487	MAPKAP1	MAPK associated protein 1
ENSG00000119599	DCAF4	DDB1 and CUL4 associated factor 4
ENSG00000119718	EIF2B2	eukaryotic translation initiation factor 2B subunit beta
ENSG00000119812	FAM98A	family with sequence similarity 98 member A
ENSG00000119927	GPAM	glycerol-3-phosphate acyltransferase, mitochondrial
ENSG00000120053	GOT1	glutamic-oxaloacetic transaminase 1
ENSG00000120451	SNX19	sorting nexin 19
ENSG00000120756	PLS1	plastin 1
ENSG00000120832	MTERF2	mitochondrial transcription termination factor 2
ENSG00000121005	CRISPLD1	cysteine rich secretory protein LCCL domain containing 1
ENSG00000121039	RDH10	retinol dehydrogenase 10
ENSG00000122390	NAA60	N-alpha-acetyltransferase 60, NatF catalytic subunit
ENSG00000122861	PLAU	plasminogen activator, urokinase
ENSG00000123159	GIPC1	GIPC PDZ domain containing family member 1
ENSG00000123364	HOXC13	homeobox C13
ENSG00000123395	ATG101	autophagy related 101
ENSG00000123552	USP45	ubiquitin specific peptidase 45
ENSG00000123610	TNFAIP6	TNF alpha induced protein 6
ENSG00000123643	SLC36A1	solute carrier family 36 member 1
ENSG00000123700	KCNJ2	potassium inwardly rectifying channel subfamily J member 2
ENSG00000123908	AGO2	argonaute RISC catalytic component 2
ENSG00000124571	XPO5	exportin 5
ENSG00000124659	TBCC	tubulin folding cofactor C
ENSG00000124802	EEF1E1	eukaryotic translation elongation factor 1 epsilon 1
ENSG00000124882	EREG	epiregulin
ENSG00000125454	SLC25A19	solute carrier family 25 member 19
ENSG00000125459	MSTO1	misato mitochondrial distribution and morphology regulator 1
ENSG00000125538	IL1B	interleukin 1 beta
ENSG00000125812	GZF1	GDNF inducible zinc finger protein 1
ENSG00000125817	CENPB	centromere protein B
ENSG00000125843	AP5S1	adaptor related protein complex 5 subunit sigma 1
ENSG00000125845	BMP2	bone morphogenetic protein 2
ENSG00000125877	ITPA	inosine triphosphatase
ENSG00000126249	PDCD2L	programmed cell death 2 like
ENSG00000126453	BCL2L12	BCL2 like 12
ENSG00000127191	TRAF2	TNF receptor associated factor 2
ENSG00000127325	BEST3	bestrophin 3
ENSG00000127554	GFER	growth factor, augmenter of liver regeneration
ENSG00000128245	YWHAH	tyrosine 3-monooxygenase/tryptophan 5-monooxygenase activation protein eta
ENSG00000128408	RIBC2	RIB43A domain with coiled-coils 2
ENSG00000128989	ARPP19	cAMP regulated phosphoprotein 19
ENSG00000129055	ANAPC13	anaphase promoting complex subunit 13
ENSG00000130147	SH3BP4	SH3 domain binding protein 4
ENSG00000130193	THEM6	thioesterase superfamily member 6
ENSG00000130348	QRSL1	glutaminyl-tRNA amidotransferase subunit QRSL1
ENSG00000130513	GDF15	growth differentiation factor 15
ENSG00000131019	ULBP3	UL16 binding protein 3
ENSG00000131043	AAR2	AAR2 splicing factor
ENSG00000131323	TRAF3	TNF receptor associated factor 3
ENSG00000131876	SNRPA1	small nuclear ribonucleoprotein polypeptide A'
ENSG00000132294	EFR3A	EFR3 homolog A
ENSG00000132423	COQ3	coenzyme Q3, methyltransferase
ENSG00000132661	NXT1	nuclear transport factor 2 like export factor 1
ENSG00000132763	MMACHC	metabolism of cobalamin associated C
ENSG00000132846	ZBED3	zinc finger BED-type containing 3
ENSG00000133169	BEX1	brain expressed X-linked 1
ENSG00000133313	CNDP2	carnosine dipeptidase 2
ENSG00000133641	C12orf29	chromosome 12 open reading frame 29
ENSG00000133657	ATP13A3	ATPase 13A3
ENSG00000133731	IMPA1	inositol monophosphatase 1
ENSG00000133740	E2F5	E2F transcription factor 5
ENSG00000134508	CABLES1	Cdk5 and Abl enzyme substrate 1
ENSG00000134684	YARS1	tyrosyl-tRNA synthetase 1
ENSG00000134717	BTF3L4	basic transcription factor 3 like 4
ENSG00000134748	PRPF38A	pre-mRNA processing factor 38A
ENSG00000134901	POGLUT2	protein O-glucosyltransferase 2
ENSG00000135069	PSAT1	phosphoserine aminotransferase 1
ENSG00000135119	RNFT2	ring finger protein, transmembrane 2
ENSG00000135709	KIAA0513	KIAA0513
ENSG00000135905	DOCK10	dedicator of cytokinesis 10
ENSG00000136141	LRCH1	leucine rich repeats and calponin homology domain containing 1
ENSG00000136158	SPRY2	sprouty RTK signaling antagonist 2
ENSG00000136160	EDNRB	endothelin receptor type B
ENSG00000136319	TTC5	tetratricopeptide repeat domain 5
ENSG00000136444	RSAD1	radical S-adenosyl methionine domain containing 1
ENSG00000136448	NMT1	N-myristoyltransferase 1
ENSG00000136869	TLR4	toll like receptor 4
ENSG00000136877	FPGS	folylpolyglutamate synthase
ENSG00000136999	CCN3	cellular communication network factor 3
ENSG00000137124	ALDH1B1	aldehyde dehydrogenase 1 family member B1
ENSG00000137168	PPIL1	peptidylprolyl isomerase like 1
ENSG00000137288	UQCC2	ubiquinol-cytochrome c reductase complex assembly factor 2
ENSG00000137338	PGBD1	piggyBac transposable element derived 1
ENSG00000137364	TPMT	thiopurine S-methyltransferase
ENSG00000137656	BUD13	BUD13 homolog
ENSG00000137801	THBS1	thrombospondin 1
ENSG00000137834	SMAD6	SMAD family member 6
ENSG00000137842	TMEM62	transmembrane protein 62
ENSG00000137878	GCOM1	GRINL1A complex locus 1
ENSG00000138032	PPM1B	protein phosphatase, Mg2+/Mn2+ dependent 1B
ENSG00000138073	PREB	prolactin regulatory element binding
ENSG00000138311	ZNF365	zinc finger protein 365
ENSG00000138347	MYPN	myopalladin
ENSG00000138395	CDK15	cyclin dependent kinase 15
ENSG00000138678	GPAT3	glycerol-3-phosphate acyltransferase 3
ENSG00000138709	LARP1B	La ribonucleoprotein 1B
ENSG00000138738	PRDM5	PR/SET domain 5
ENSG00000138744	NAAA	N-acylethanolamine acid amidase
ENSG00000139211	AMIGO2	adhesion molecule with Ig like domain 2
ENSG00000139263	LRIG3	leucine rich repeats and immunoglobulin like domains 3
ENSG00000139372	TDG	thymine DNA glycosylase
ENSG00000139405	RITA1	RBPJ interacting and tubulin associated 1
ENSG00000139437	TCHP	trichoplein keratin filament binding
ENSG00000139637	C12orf10	chromosome 12 open reading frame 10
ENSG00000140284	SLC27A2	solute carrier family 27 member 2
ENSG00000140465	CYP1A1	cytochrome P450 family 1 subfamily A member 1
ENSG00000140526	ABHD2	abhydrolase domain containing 2
ENSG00000140650	PMM2	phosphomannomutase 2
ENSG00000140743	CDR2	cerebellar degeneration related protein 2
ENSG00000140853	NLRC5	NLR family CARD domain containing 5
ENSG00000140987	ZSCAN32	zinc finger and SCAN domain containing 32
ENSG00000141098	GFOD2	glucose-fructose oxidoreductase domain containing 2
ENSG00000141391	PRELID3A	PRELI domain containing 3A
ENSG00000141441	GAREM1	GRB2 associated regulator of MAPK1 subtype 1
ENSG00000141522	ARHGDIA	Rho GDP dissociation inhibitor alpha
ENSG00000141568	FOXK2	forkhead box K2
ENSG00000141576	RNF157	ring finger protein 157
ENSG00000141873	SLC39A3	solute carrier family 39 member 3
ENSG00000141965	FEM1A	fem-1 homolog A
ENSG00000142039	CCDC97	coiled-coil domain containing 97
ENSG00000142188	TMEM50B	transmembrane protein 50B
ENSG00000142207	URB1	URB1 ribosome biogenesis homolog
ENSG00000142684	ZNF593	zinc finger protein 593
ENSG00000142686	C1orf216	chromosome 1 open reading frame 216
ENSG00000142910	TINAGL1	tubulointerstitial nephritis antigen like 1
ENSG00000143256	PFDN2	prefoldin subunit 2
ENSG00000143643	TTC13	tetratricopeptide repeat domain 13
ENSG00000144136	SLC20A1	solute carrier family 20 member 1
ENSG00000144366	GULP1	GULP PTB domain containing engulfment adaptor 1
ENSG00000144635	DYNC1LI1	dynein cytoplasmic 1 light intermediate chain 1
ENSG00000144647	POMGNT2	protein O-linked mannose N-acetylglucosaminyltransferase 2 (beta 1,4-)
ENSG00000144659	SLC25A38	solute carrier family 25 member 38
ENSG00000144815	NXPE3	neurexophilin and PC-esterase domain family member 3
ENSG00000145147	SLIT2	slit guidance ligand 2
ENSG00000145982	FARS2	phenylalanyl-tRNA synthetase 2, mitochondrial
ENSG00000146072	TNFRSF21	TNF receptor superfamily member 21
ENSG00000146433	TMEM181	transmembrane protein 181
ENSG00000147471	PLPBP	pyridoxal phosphate binding protein
ENSG00000147813	NAPRT	nicotinate phosphoribosyltransferase
ENSG00000148019	CEP78	centrosomal protein 78
ENSG00000148120	AOPEP	aminopeptidase O (putative)
ENSG00000148411	NACC2	NACC family member 2
ENSG00000148680	HTR7	5-hydroxytryptamine receptor 7
ENSG00000148840	PPRC1	PPARG related coactivator 1
ENSG00000149218	ENDOD1	endonuclease domain containing 1
ENSG00000149428	HYOU1	hypoxia up-regulated 1
ENSG00000149474	KAT14	lysine acetyltransferase 14
ENSG00000149483	TMEM138	transmembrane protein 138
ENSG00000149968	MMP3	matrix metallopeptidase 3
ENSG00000150048	CLEC1A	C-type lectin domain family 1 member A
ENSG00000150054	MPP7	membrane palmitoylated protein 7
ENSG00000150779	TIMM8B	translocase of inner mitochondrial membrane 8 homolog B
ENSG00000151131	C12orf45	chromosome 12 open reading frame 45
ENSG00000151491	EPS8	epidermal growth factor receptor pathway substrate 8
ENSG00000151552	QDPR	quinoid dihydropteridine reductase
ENSG00000151632	AKR1C2	aldo-keto reductase family 1 member C2
ENSG00000151835	SACS	sacsin molecular chaperone
ENSG00000152056	AP1S3	adaptor related protein complex 1 subunit sigma 3
ENSG00000152102	FAM168B	family with sequence similarity 168 member B
ENSG00000152642	GPD1L	glycerol-3-phosphate dehydrogenase 1 like
ENSG00000153292	ADGRF1	adhesion G protein-coupled receptor F1
ENSG00000153310	CYRIB	CYFIP related Rac1 interactor B
ENSG00000153443	UBALD1	UBA like domain containing 1
ENSG00000153560	UBP1	upstream binding protein 1
ENSG00000154059	IMPACT	impact RWD domain protein
ENSG00000154640	BTG3	BTG anti-proliferation factor 3
ENSG00000154743	TSEN2	tRNA splicing endonuclease subunit 2
ENSG00000154813	DPH3	diphthamide biosynthesis 3
ENSG00000154945	ANKRD40	ankyrin repeat domain 40
ENSG00000155016	CYP2U1	cytochrome P450 family 2 subfamily U member 1
ENSG00000155100	OTUD6B	OTU deubiquitinase 6B
ENSG00000155850	SLC26A2	solute carrier family 26 member 2
ENSG00000156103	MMP16	matrix metallopeptidase 16
ENSG00000156398	SFXN2	sideroflexin 2
ENSG00000156787	TBC1D31	TBC1 domain family member 31
ENSG00000157551	KCNJ15	potassium inwardly rectifying channel subfamily J member 15
ENSG00000157554	ERG	ETS transcription factor ERG
ENSG00000157657	ZNF618	zinc finger protein 618
ENSG00000158480	SPATA2	spermatogenesis associated 2
ENSG00000158483	FAM86C1	family with sequence similarity 86 member C1
ENSG00000158526	TSR2	TSR2 ribosome maturation factor
ENSG00000158882	TOMM40L	translocase of outer mitochondrial membrane 40 like
ENSG00000158941	CCAR2	cell cycle and apoptosis regulator 2
ENSG00000159082	SYNJ1	synaptojanin 1
ENSG00000159086	PAXBP1	PAX3 and PAX7 binding protein 1
ENSG00000159147	DONSON	downstream neighbor of SON
ENSG00000159556	ISL2	ISL LIM homeobox 2
ENSG00000160087	UBE2J2	ubiquitin conjugating enzyme E2 J2
ENSG00000160172	FAM86C2P	family with sequence similarity 86 member C2, pseudogene
ENSG00000160193	WDR4	WD repeat domain 4
ENSG00000160194	NDUFV3	NADH:ubiquinone oxidoreductase subunit V3
ENSG00000160218	TRAPPC10	trafficking protein particle complex 10
ENSG00000160613	PCSK7	proprotein convertase subtilisin/kexin type 7
ENSG00000160959	LRRC14	leucine rich repeat containing 14
ENSG00000162139	NEU3	neuraminidase 3
ENSG00000162377	COA7	cytochrome c oxidase assembly factor 7 (putative)
ENSG00000162517	PEF1	penta-EF-hand domain containing 1
ENSG00000162614	NEXN	nexilin F-actin binding protein
ENSG00000162623	TYW3	tRNA-yW synthesizing protein 3 homolog
ENSG00000162631	NTNG1	netrin G1
ENSG00000162694	EXTL2	exostosin like glycosyltransferase 2
ENSG00000162722	TRIM58	tripartite motif containing 58
ENSG00000162825	NBPF20	NBPF member 20
ENSG00000162892	IL24	interleukin 24
ENSG00000163166	IWS1	interacts with SUPT6H, CTD assembly factor 1
ENSG00000163249	CCNYL1	cyclin Y like 1
ENSG00000163283	ALPP	alkaline phosphatase, placental
ENSG00000163376	KBTBD8	kelch repeat and BTB domain containing 8
ENSG00000163444	TMEM183A	transmembrane protein 183A
ENSG00000163577	EIF5A2	eukaryotic translation initiation factor 5A2
ENSG00000163623	NKX6-1	NK6 homeobox 1
ENSG00000163739	CXCL1	C-X-C motif chemokine ligand 1
ENSG00000163788	SNRK	SNF related kinase
ENSG00000163866	SMIM12	small integral membrane protein 12
ENSG00000163875	MEAF6	MYST/Esa1 associated factor 6
ENSG00000163884	KLF15	Kruppel like factor 15
ENSG00000164070	HSPA4L	heat shock protein family A (Hsp70) member 4 like
ENSG00000164077	MON1A	MON1 homolog A, secretory trafficking associated
ENSG00000164091	WDR82	WD repeat domain 82
ENSG00000164379	FOXQ1	forkhead box Q1
ENSG00000164509	IL31RA	interleukin 31 receptor A
ENSG00000164604	GPR85	G protein-coupled receptor 85
ENSG00000164823	OSGIN2	oxidative stress induced growth inhibitor family member 2
ENSG00000164933	SLC25A32	solute carrier family 25 member 32
ENSG00000165156	ZHX1	zinc fingers and homeoboxes 1
ENSG00000165271	NOL6	nucleolar protein 6
ENSG00000165495	PKNOX2	PBX/knotted 1 homeobox 2
ENSG00000165632	TAF3	TATA-box binding protein associated factor 3
ENSG00000165714	BORCS5	BLOC-1 related complex subunit 5
ENSG00000166106	ADAMTS15	ADAM metallopeptidase with thrombospondin type 1 motif 15
ENSG00000166111	SVOP	SV2 related protein
ENSG00000166394	CYB5R2	cytochrome b5 reductase 2
ENSG00000166669	ATF7IP2	activating transcription factor 7 interacting protein 2
ENSG00000166689	PLEKHA7	pleckstrin homology domain containing A7
ENSG00000166847	DCTN5	dynactin subunit 5
ENSG00000166974	MAPRE2	microtubule associated protein RP/EB family member 2
ENSG00000166986	MARS1	methionyl-tRNA synthetase 1
ENSG00000167114	SLC27A4	solute carrier family 27 member 4
ENSG00000167130	DOLPP1	dolichyldiphosphatase 1
ENSG00000167173	C15orf39	chromosome 15 open reading frame 39
ENSG00000167272	POP5	POP5 homolog, ribonuclease P/MRP subunit
ENSG00000167306	MYO5B	myosin VB
ENSG00000167977	KCTD5	potassium channel tetramerization domain containing 5
ENSG00000167981	ZNF597	zinc finger protein 597
ENSG00000168003	SLC3A2	solute carrier family 3 member 2
ENSG00000168014	C2CD3	C2 domain containing 3 centriole elongation regulator
ENSG00000168101	NUDT16L1	nudix hydrolase 16 like 1
ENSG00000168234	TTC39C	tetratricopeptide repeat domain 39C
ENSG00000168306	ACOX2	acyl-CoA oxidase 2
ENSG00000168575	SLC20A2	solute carrier family 20 member 2
ENSG00000168661	ZNF30	zinc finger protein 30
ENSG00000168874	ATOH8	atonal bHLH transcription factor 8
ENSG00000169188	APEX2	apurinic/apyrimidinic endodeoxyribonuclease 2
ENSG00000169251	NMD3	NMD3 ribosome export adaptor
ENSG00000169255	B3GALNT1	beta-1,3-N-acetylgalactosaminyltransferase 1 (globoside blood group)
ENSG00000169598	DFFB	DNA fragmentation factor subunit beta
ENSG00000169689	CENPX	centromere protein X
ENSG00000169727	GPS1	G protein pathway suppressor 1
ENSG00000169738	DCXR	dicarbonyl and L-xylulose reductase
ENSG00000169884	WNT10B	Wnt family member 10B
ENSG00000169981	ZNF35	zinc finger protein 35
ENSG00000170017	ALCAM	activated leukocyte cell adhesion molecule
ENSG00000170100	ZNF778	zinc finger protein 778
ENSG00000170340	B3GNT2	UDP-GlcNAc:betaGal beta-1,3-N-acetylglucosaminyltransferase 2
ENSG00000170364	SETMAR	SET domain and mariner transposase fusion gene
ENSG00000170439	METTL7B	methyltransferase like 7B
ENSG00000170442	KRT86	keratin 86
ENSG00000170456	DENND5B	DENN domain containing 5B
ENSG00000170468	RIOX1	ribosomal oxygenase 1
ENSG00000170485	NPAS2	neuronal PAS domain protein 2
ENSG00000170619	COMMD5	COMM domain containing 5
ENSG00000170759	KIF5B	kinesin family member 5B
ENSG00000170903	MSANTD4	Myb/SANT DNA binding domain containing 4 with coiled-coils
ENSG00000170962	PDGFD	platelet derived growth factor D
ENSG00000171056	SOX7	SRY-box transcription factor 7
ENSG00000171084	FAM86JP	family with sequence similarity 86 member J, pseudogene
ENSG00000171109	MFN1	mitofusin 1
ENSG00000171135	JAGN1	jagunal homolog 1
ENSG00000171224	FAM241B	family with sequence similarity 241 member B
ENSG00000171311	EXOSC1	exosome component 1
ENSG00000171316	CHD7	chromodomain helicase DNA binding protein 7
ENSG00000171365	CLCN5	chloride voltage-gated channel 5
ENSG00000171466	ZNF562	zinc finger protein 562
ENSG00000171612	SLC25A33	solute carrier family 25 member 33
ENSG00000171793	CTPS1	CTP synthase 1
ENSG00000172260	NEGR1	neuronal growth regulator 1
ENSG00000172318	B3GALT1	beta-1,3-galactosyltransferase 1
ENSG00000172331	BPGM	bisphosphoglycerate mutase
ENSG00000172375	C2CD2L	C2CD2 like
ENSG00000172380	GNG12	G protein subunit gamma 12
ENSG00000172469	MANEA	mannosidase endo-alpha
ENSG00000172590	MRPL52	mitochondrial ribosomal protein L52
ENSG00000172667	ZMAT3	zinc finger matrin-type 3
ENSG00000172671	ZFAND4	zinc finger AN1-type containing 4
ENSG00000172878	METAP1D	methionyl aminopeptidase type 1D, mitochondrial
ENSG00000173166	RAPH1	Ras association (RalGDS/AF-6) and pleckstrin homology domains 1
ENSG00000173391	OLR1	oxidized low density lipoprotein receptor 1
ENSG00000173465	ZNRD2	zinc ribbon domain containing 2
ENSG00000173540	GMPPB	GDP-mannose pyrophosphorylase B
ENSG00000173621	LRFN4	leucine rich repeat and fibronectin type III domain containing 4
ENSG00000173846	PLK3	polo like kinase 3
ENSG00000173868	PHOSPHO1	phosphoethanolamine/phosphocholine phosphatase 1
ENSG00000174332	GLIS1	GLIS family zinc finger 1
ENSG00000174446	SNAPC5	small nuclear RNA activating complex polypeptide 5
ENSG00000174738	NR1D2	nuclear receptor subfamily 1 group D member 2
ENSG00000174996	KLC2	kinesin light chain 2
ENSG00000175283	DOLK	dolichol kinase
ENSG00000175348	TMEM9B	TMEM9 domain family member B
ENSG00000175471	MCTP1	multiple C2 and transmembrane domain containing 1
ENSG00000175920	DOK7	docking protein 7
ENSG00000176022	B3GALT6	beta-1,3-galactosyltransferase 6
ENSG00000176108	CHMP6	charged multivesicular body protein 6
ENSG00000176170	SPHK1	sphingosine kinase 1
ENSG00000176261	ZBTB8OS	zinc finger and BTB domain containing 8 opposite strand
ENSG00000176692	FOXC2	forkhead box C2
ENSG00000176697	BDNF	brain derived neurotrophic factor
ENSG00000176749	CDK5R1	cyclin dependent kinase 5 regulatory subunit 1
ENSG00000176853	FAM91A1	family with sequence similarity 91 member A1
ENSG00000176894	PXMP2	peroxisomal membrane protein 2
ENSG00000177138	FAM9B	family with sequence similarity 9 member B
ENSG00000177234	LINC01561	long intergenic non-protein coding RNA 1561
ENSG00000177303	CASKIN2	CASK interacting protein 2
ENSG00000177352	CCDC71	coiled-coil domain containing 71
ENSG00000177570	SAMD12	sterile alpha motif domain containing 12
ENSG00000177613	CSTF2T	cleavage stimulation factor subunit 2 tau variant
ENSG00000177685	CRACR2B	calcium release activated channel regulator 2B
ENSG00000177700	POLR2L	RNA polymerase II subunit L
ENSG00000177842	ZNF620	zinc finger protein 620
ENSG00000178537	SLC25A20	solute carrier family 25 member 20
ENSG00000178726	THBD	thrombomodulin
ENSG00000178896	EXOSC4	exosome component 4
ENSG00000179041	RRS1	ribosome biogenesis regulator 1 homolog
ENSG00000179431	FJX1	four-jointed box kinase 1
ENSG00000179886	TIGD5	tigger transposable element derived 5
ENSG00000179950	PUF60	poly(U) binding splicing factor 60
ENSG00000180008	SOCS4	suppressor of cytokine signaling 4
ENSG00000180071	ANKRD18A	ankyrin repeat domain 18A
ENSG00000180423	HARBI1	harbinger transposase derived 1
ENSG00000180900	SCRIB	scribble planar cell polarity protein
ENSG00000181135	ZNF707	zinc finger protein 707
ENSG00000181274	FRAT2	FRAT regulator of WNT signaling pathway 2
ENSG00000181617	FDCSP	follicular dendritic cell secreted protein
ENSG00000181634	TNFSF15	TNF superfamily member 15
ENSG00000181773	GPR3	G protein-coupled receptor 3
ENSG00000181817	LSM10	LSM10, U7 small nuclear RNA associated
ENSG00000181915	ADO	2-aminoethanethiol dioxygenase
ENSG00000182325	FBXL6	F-box and leucine rich repeat protein 6
ENSG00000182446	NPLOC4	NPL4 homolog, ubiquitin recognition factor
ENSG00000182552	RWDD4	RWD domain containing 4
ENSG00000182768	NGRN	neugrin, neurite outgrowth associated
ENSG00000182841	RRP7BP	ribosomal RNA processing 7 homolog B, pseudogene
ENSG00000182873	PRKCZ-AS1	PRKCZ antisense RNA 1
ENSG00000182934	SRPRA	SRP receptor subunit alpha
ENSG00000182957	SPATA13	spermatogenesis associated 13
ENSG00000183010	PYCR1	pyrroline-5-carboxylate reductase 1
ENSG00000183072	NKX2-5	NK2 homeobox 5
ENSG00000183117	CSMD1	CUB and Sushi multiple domains 1
ENSG00000183208	GDPGP1	GDP-D-glucose phosphorylase 1
ENSG00000183527	PSMG1	proteasome assembly chaperone 1
ENSG00000183579	ZNRF3	zinc and ring finger 3
ENSG00000183597	TANGO2	transport and golgi organization 2 homolog
ENSG00000183665	TRMT12	tRNA methyltransferase 12 homolog
ENSG00000183715	OPCML	opioid binding protein/cell adhesion molecule like
ENSG00000183741	CBX6	chromobox 6
ENSG00000183742	MACC1	MET transcriptional regulator MACC1
ENSG00000183751	TBL3	transducin beta like 3
ENSG00000183935	HTR7P1	5-hydroxytryptamine receptor 7 pseudogene 1
ENSG00000184226	PCDH9	protocadherin 9
ENSG00000184281	TSSC4	tumor suppressing subtransferable candidate 4
ENSG00000184436	THAP7	THAP domain containing 7
ENSG00000184602	SNN	stannin
ENSG00000184787	UBE2G2	ubiquitin conjugating enzyme E2 G2
ENSG00000184857	TMEM186	transmembrane protein 186
ENSG00000184900	SUMO3	small ubiquitin like modifier 3
ENSG00000184979	USP18	ubiquitin specific peptidase 18
ENSG00000185053	SGCZ	sarcoglycan zeta
ENSG00000185352	HS6ST3	heparan sulfate 6-O-sulfotransferase 3
ENSG00000185504	FAAP100	FA core complex associated protein 100
ENSG00000185684	EP400P1	EP400 pseudogene 1
ENSG00000185730	ZNF696	zinc finger protein 696
ENSG00000185760	KCNQ5	potassium voltage-gated channel subfamily Q member 5
ENSG00000185803	SLC52A2	solute carrier family 52 member 2
ENSG00000185813	PCYT2	phosphate cytidylyltransferase 2, ethanolamine
ENSG00000185963	BICD2	BICD cargo adaptor 2
ENSG00000186462	NAP1L2	nucleosome assembly protein 1 like 2
ENSG00000186481	ANKRD20A5P	ankyrin repeat domain 20 family member A5, pseudogene
ENSG00000186523	FAM86B1	family with sequence similarity 86 member B1
ENSG00000186575	NF2	neurofibromin 2
ENSG00000187024	PTRH1	peptidyl-tRNA hydrolase 1 homolog
ENSG00000187051	RPS19BP1	ribosomal protein S19 binding protein 1
ENSG00000187325	TAF9B	TATA-box binding protein associated factor 9b
ENSG00000188001	TPRG1	tumor protein p63 regulated 1
ENSG00000188342	GTF2F2	general transcription factor IIF subunit 2
ENSG00000188566	NDOR1	NADPH dependent diflavin oxidoreductase 1
[truncated: 128 more rows]
