# Supplementary material for: HIF-1 Interacts with TRIM28 and DNA-PK to release paused RNA polymerase II and activate target gene transcription in response to hypoxia
Source: Nat Commun. 2022 Jan 14;13:316. doi: 10.1038/s41467-021-27944-8 (PMC8760265; doi:10.1038/s41467-021-27944-8)
Supplement: Supplementary file 6 — Source data [file 41467_2021_27944_MOESM6_ESM.xlsx]

## Sheet: Figure 1
Figure 1C								Figure 1D
ANGPTL4-Fold enrichment		20% O2			1% O2
	experiment-1	experiment-2	experiment-3	experiment-1	experiment-2	experiment-3
TRIM28 ChIP	0.987201	0.965933	1.04687	4.20381	3.95582	3.70545
KU70 ChIP	1.03628	0.880095	1.08362	2.82594	2.88438	2.3522
KU86 ChIP	0.946476	1.13192	0.921604	4.55468	4.21476	4.05357
DNA-PKcs ChIP	1.09836	1.00878	0.892866	2.52083	3.25605	3.50633
HIF-1α ChIP	0.961616	0.982879	1.0555	8.47069	8.24941	8.09212
PDK1-Fold enrichment		20% O2			1% O2
	experiment-1	experiment-2	experiment-3	experiment-1	experiment-2	experiment-3
TRIM28 ChIP	1.11524	0.880258	1.0045	4.34802	4.15894	4.52789
KU70 ChIP	1.06027	0.839971	1.09976	2.28213	1.92791	2.40823
KU86 ChIP	1.10734	0.86294	1.02972	6.00469	6.1014	5.51303
DNA-PKcs ChIP	0.932124	1.0781	0.989776	2.84094	2.47162	2.5276
HIF-1α ChIP	0.936374	1.09482	0.968806	7.94284	6.5738	6.08281
RPL13A-Fold enrichment		20% O2			1% O2
	experiment-1	experiment-2	experiment-3	experiment-1	experiment-2	experiment-3
TRIM28 ChIP	0.968087	1.05999	0.971925	1.00936	0.782979	1.17405		Figure 1E
KU70 ChIP	0.895679	1.09456	1.00976	0.773988	0.904739	1.13771
KU86 ChIP	1.0802	0.943326	0.976478	0.989115	1.08259	0.932742
DNA-PKcs ChIP	1.06157	0.927593	1.01084	0.945462	0.738975	0.746381
HIF-1α ChIP	1.05742	0.998043	0.944534	0.922557	0.911873	0.864862
Figure 1F
									Figure 1G
Figure 1H									Figure 1I

## Sheet: Figure 2
Figure 2A
Figure 2B
Figure 2C
mRNA levels			shNTC			shTRIM28-#2			shTRIM28-#5
		experiment-1	experiment-2	experiment-3	experiment-1	experiment-2	experiment-3	experiment-1	experiment-2	experiment-3
ANGPTL4	20% O2	0.974317	1.00882	1.01686	0.919762	0.943416	1.00702	1.11775	1.24016	0.909625
	1% O2	44.6631	45.274	41.4366	16.2048	17.705	17.0953	24.8452	23.5525	20.4883
PDK1	20% O2	1.01137	1.02495	0.963685	0.756361	1.16086	0.843633	1.04012	0.715887	1.07436
	1% O2	3.86546	4.41207	5.03115	1.74028	1.88738	2.05029	2.35638	1.7641	2.05202
RPL13A	20% O2	0.984132	1.07022	0.945646	1.27243	1.08472	0.95216	0.883624	0.70112	0.851956
	1% O2	0.970703	1.31653	0.830817	0.834828	0.915211	0.795031	1.05363	0.896696	1.21778
Figure 2D
mRNA levels			shNTC			shDNA-PKcs-#3			shDNA-PKcs-#5
		experiment-1	experiment-2	experiment-3	experiment-1	experiment-2	experiment-3	experiment-1	experiment-2	experiment-3
ANGPTL4	20% O2	0.981673	1.06162	0.956707	0.824236	0.727533	0.817221	1.01889	1.05603	1.15363
	1% O2	51.7401	54.3558	51.731	25.1613	25.9199	25.0361	18.7255	22.4903	21.7848
PDK1	20% O2	0.957995	1.03282	1.00919	0.409651	0.282147	0.464173	0.546995	0.563249	0.589289
	1% O2	4.3859	4.31812	3.95615	1.74712	1.82248	1.88085	0.997778	1.212	1.07702
RPL13A	20% O2	0.967312	0.98374	1.04895	1.3006	1.18999	1.30516	1.00085	0.921577	0.934319
	1% O2	0.906263	0.986869	1.07403	1.14616	1.11318	0.986462	1.18983	1.22443	1.0821

## Sheet: Figure 3
Figure 3B
p2.1+pSV-RL		20% O2			1% O2
	experiment-1	experiment-2	experiment-3	experiment-1	experiment-2	experiment-3
shNTC	1.03	0.93	1.04	20.17	21.38	22.38
shDNA-PKcs	0.78	0.65	0.8	6.17	5.91	5.93
shTRIM28	0.86	1.01	0.88	10.79	9.25	9.88
Figure 3D
pG5E1bLuc+pSV-RL		20% O2			1% O2
	experiment-1	experiment-2	experiment-3	experiment-1	experiment-2	experiment-3
shNTC-GalO	0.97	0.96	1.07	1.08	1.16	1.06
shNTC-GalA	2.39	1.99	2.05	30.15	29.38	30.88
shDNA-PKcs-GalO	1.21	0.99	1.04	1.05	1.1	1.25
shDNA-PKcs-GalA	1.64	1.49	1.69	11.11	10.25	10.48
shTRIM28-GalO	1.06	1.2	0.9	0.91	1.29	1.06
shTRIM28-GalA	1.82	2.07	2.17	13.83	13.63	11.01
Figure 3E
ANGPTL4-Fold enrichment		HIF-1α ChIP			HIF-1β ChIP			HIF-2α ChIP
	experiment-1	experiment-2	experiment-3	experiment-1	experiment-2	experiment-3	experiment-1	experiment-2	experiment-3
shNTC-20% O2	1.00735	1.01079	0.981853	0.991478	1.00821	1.00032	0.907852	1.14336	0.948784
shNTC-1% O2	12.8334	12.4536	13.5425	9.61991	8.36934	8.55889	2.6221	3.06578	2.71291
shDNA-PKcs-20% O2	1.25616	1.18691	1.07221	0.928346	1.14694	0.980074	1.0276	1.20385	0.979224
shDNA-PKcs-1% O2	5.42013	6.81032	4.91082	3.82713	3.8749	3.86247	1.53561	1.69293	1.37672
shTRIM28-20% O2	1.18459	1.09246	1.27564	0.90921	1.0628	1.01286	1.02114	1.11764	0.96294
shTRIM28-1% O2	5.4817	6.18507	5.96541	3.80594	3.74977	4.04559	1.6222	1.35892	1.47105
PDK1-Fold enrichment		HIF-1α ChIP			HIF-1β ChIP			HIF-2α ChIP
	experiment-1	experiment-2	experiment-3	experiment-1	experiment-2	experiment-3	experiment-1	experiment-2	experiment-3
shNTC-20% O2	1.02865	0.982217	0.989137	1.07271	0.920451	1.00684	1.05633	0.919222	1.02445
shNTC-1% O2	7.12359	7.54247	8.42023	6.13422	6.58015	7.04505	3.10085	3.00833	3.00603
shDNA-PKcs-20% O2	1.00816	1.1554	0.883741	1.02753	1.29176	0.950689	1.05987	0.779439	1.44643
shDNA-PKcs-1% O2	3.3781	3.3498	3.60585	2.67705	2.81722	2.75977	1.48362	1.50834	1.58443
shTRIM28-20% O2	0.982361	1.01742	0.889656	1.05957	1.15075	1.19018	1.04418	1.07647	1.09732
shTRIM28-1% O2	3.44859	2.76703	3.01583	2.67824	3.0217	2.60994	1.43919	1.68267	1.60256
RPL13A-Fold enrichment		HIF-1α ChIP			HIF-1β ChIP			HIF-2α ChIP
	experiment-1	experiment-2	experiment-3	experiment-1	experiment-2	experiment-3	experiment-1	experiment-2	experiment-3
shNTC-20% O2	1.09385	0.987161	0.918991	1.02972	0.87291	1.09737	1.1105	1.02491	0.864586
shNTC-1% O2	1.03446	0.91987	0.898369	0.827957	0.974517	0.929038	0.978613	0.845256	1.064
shDNA-PKcs-20% O2	1.11063	1.1529	1.00225	0.864485	0.948457	1.00646	0.982734	0.928764	0.864873
shDNA-PKcs-1% O2	0.979219	0.940282	0.961724	0.957743	1.0496	0.779949	0.894008	1.0019	0.785103
shTRIM28-20% O2	1.12769	1.32591	0.994075	1.25978	1.21505	1.07493	0.992653	0.951728	0.924636
shTRIM28-1% O2	0.912044	1.14951	1.12439	1.08065	1.12093	1.30604	0.930024	1.00472	0.819994

## Sheet: Figure 4
Figure 4A
Figure 4B
Figure 4C
Figure 4D
mRNA levels			shNTC			shKU70-#3			shKU70-#4
		experiment-1	experiment-2	experiment-3	experiment-1	experiment-2	experiment-3	experiment-1	experiment-2	experiment-3
ANGPTL4	20% O2	0.887773	1.03984	1.07239	0.520707	0.508884	0.449242	0.614474	0.632986	0.647988
	1% O2	80.2805	81.0995	73.5836	23.5424	23.0839	24.8721	28.0709	30.9096	26.7258
PDK1	20% O2	0.835523	0.914505	1.24997	0.283404	0.330051	0.338365	0.521526	0.559395	0.558283
	1% O2	1.90493	2.05738	2.57394	1.0642	1.3319	1.16797	1.01861	1.31348	1.02392
RPL13A	20% O2	0.987092	1.03063	0.982274	0.805557	0.777846	0.739296	0.991725	0.983046	1.25756
	1% O2	0.975634	0.881611	0.861208	0.905697	0.970039	0.965295	1.12208	1.03055	1.20739
Figure 4E
Figure 4F
mRNA levels			shNTC			shKU86-#2			shKU86-#5
		experiment-1	experiment-2	experiment-3	experiment-1	experiment-2	experiment-3	experiment-1	experiment-2	experiment-3
ANGPTL4	20% O2	0.985295	1.001	1.0137	0.780444	0.827417	0.731205	1.34269	1.02818	1.41921
	1% O2	75.6882	74.9765	69.2563	24.7458	26.0508	25.6399	11.4851	13.772	13.5426
PDK1	20% O2	0.954173	0.996008	1.04982	0.729549	0.818669	0.771225	0.909525	0.664966	0.807365
	1% O2	3.04463	3.35867	3.46611	1.06825	1.23822	1.18024	1.69838	1.5429	1.4094
RPL13A	20% O2	0.91858	1.10172	0.979704	1.06016	0.948594	0.976946	1.08516	1.06393	1.17735
	1% O2	1.28399	1.16025	0.858955	0.915161	0.930142	0.969358	0.967271	0.925714	0.96307
Figure 4G
Figure 4H
Figure 4I
mRNA levels			DMSO			NU7441-2μM			NU7441-4μM
		experiment-1	experiment-2	experiment-3	experiment-1	experiment-2	experiment-3	experiment-1	experiment-2	experiment-3
ANGPTL4	20% O2	1.01466	0.90631	1.07903	0.508372	0.552339	0.476449	0.867474	0.844615	0.840326
	1% O2	33.1373	33.4764	36.1739	17.3981	20.5472	19.0169	7.92452	7.8384	7.71367
PDK1	20% O2	1.04057	1.05129	0.908137	0.917755	0.913757	1.00436	1.05195	1.00556	1.2066
	1% O2	3.82028	3.78271	3.34697	2.14872	2.18234	2.12312	1.17386	1.27381	1.18438
RPL13A	20% O2	0.931312	1.04418	1.02451	1.29939	1.20531	0.953017	1.1426	1.20941	0.974106
	1% O2	0.771946	0.809298	0.779054	0.936272	0.926289	0.699515	1.20561	0.869676	1.02372
Figure 4J
ANGPTL-Fold enrichment			20% O2			1% O2
		experiment-1	experiment-2	experiment-3	experiment-1	experiment-2	experiment-3
KU70 ChIP	shNTC	1.05708	1.04461	0.89831	3.65131	3.40699	3.306
	shT28	1.14179	1.01495	0.887164	1.32628	1.35638	1.26916
KU86 ChIP	shNTC	1.17971	0.916734	0.903558	12.581	11.3743	12.1188
	shT28	0.819555	0.903081	0.964157	3.60582	3.89739	3.08592
DNA-PKcs ChIP	shNTC	1.04755	1.01994	0.932511	3.77035	3.60646	3.80855
	shT28	0.771052	0.850158	0.936872	1.59027	1.32613	1.70644
PDK1-Fold enrichment			20% O2			1% O2
		experiment-1	experiment-2	experiment-3	experiment-1	experiment-2	experiment-3
KU70 ChIP	shNTC	1.03501	0.993137	0.971852	2.83859	3.0693	2.65409
	shT28	0.99101	0.790245	0.789226	1.34711	1.2151	1.4434
KU86 ChIP	shNTC	0.782483	1.10555	1.11197	5.84555	5.69165	4.8049
	shT28	1.08229	1.1454	0.905997	1.9723	1.62326	1.79175
DNA-PKcs ChIP	shNTC	1.0654	0.935054	0.999543	2.5693	2.58887	2.77883
	shT28	1.36521	1.04566	1.38419	1.41863	1.03257	1.17826
Figure 4K

## Sheet: Figure 5
Figure 5A
Figure 5B
pS824-TRIM28 ChIP		20% O2			1% O2
ANGPTL4-Fold enrichment	experiment-1	experiment-2	experiment-3	experiment-1	experiment-2	experiment-3
DMSO	1.22066	0.871292	0.908046	4.17489	3.34819	3.87202
NU7441-4 μM	1.28844	0.986299	0.921535	1.21382	1.55087	1.32707
KU55933-20 μM	0.874956	0.863189	0.992286	3.01355	3.68321	3.17185
pS824-TRIM28 ChIP		20% O2			1% O2
PDK1-Fold enrichment	experiment-1	experiment-2	experiment-3	experiment-1	experiment-2	experiment-3
DMSO	1.16389	0.961345	0.874764	1.91714	2.23472	2.33365
NU7441-4 μM	0.934834	0.877154	0.84597	1.229	1.14674	1.31251
KU55933-20 μM	0.844734	0.922342	0.776383	2.09449	2.1098	1.90618
pT2609-DNA-PKcs ChIP		20% O2			1% O2
ANGPTL4-Fold enrichment	experiment-1	experiment-2	experiment-3	experiment-1	experiment-2	experiment-3
DMSO	0.955549	1.00589	1.03856	1.91702	1.6574	1.89025
NU7441-4 μM	0.810168	1.05002	1.12103	1.31655	1.20399	1.00553
KU55933-20 μM	1.02212	1.08998	0.988059	2.6252	2.66775	2.04556
pT2609-DNA-PKcs ChIP		20% O2			1% O2
PDK1-Fold enrichment	experiment-1	experiment-2	experiment-3	experiment-1	experiment-2	experiment-3
DMSO	1.04977	0.872588	1.07764	1.80641	1.67092	1.84914
NU7441-4 μM	0.867693	1.0136	0.954037	1.3605	0.973757	1.12807
KU55933-20 μM	1.15862	0.998305	1.07767	1.86791	1.52526	2.15816
Figure 5C
Figure 5D
Figure 5E
ANGPTL4-Fold enrichment		20% O2			1% O2
	experiment-1	experiment-2	experiment-3	experiment-1	experiment-2	experiment-3
TRIM28 ChIP	0.867647	0.994952	1.1374	5.52171	6.1738	5.88313
pS824-TRIM28 ChIP	0.9337	1.17869	0.887606	4.69115	4.01128	4.48071
PDK1-Fold enrichment		20% O2			1% O2
	experiment-1	experiment-2	experiment-3	experiment-1	experiment-2	experiment-3
TRIM28 ChIP	0.873662	1.01166	1.11467	2.76397	2.97548	3.18919
pS824-TRIM28 ChIP	0.966099	1.01203	1.02187	3.2545	3.53558	3.06353
RPL13A-Fold enrichment		20% O2			1% O2
	experiment-1	experiment-2	experiment-3	experiment-1	experiment-2	experiment-3
TRIM28 ChIP	1.06138	0.853813	1.0848	1.20117	1.1267	0.86991
pS824-TRIM28 ChIP	1.13206	0.881637	0.9863	0.879255	1.21633	1.18003
Figure 5F
Figure 5G
ANGPTL4 mRNA		20% O2			1% O2
	experiment-1	experiment-2	experiment-3	experiment-1	experiment-2	experiment-3
shNTC	0.942884	1.01582	1.0413	9.78179	9.26819	10.3478
shTRIM28+EV	1.06883	1.03808	1.2385	2.5934	2.67178	2.06442
shTRIM28+WT-TRIM28	1.08721	0.968397	1.04656	8.05633	8.9626	9.46448
shTRIM28+S824A-TRIM28	1.1367	1.02283	0.939755	2.03969	2.3467	2.11205
shTRIM28+S824D-TRIM28	5.56232	6.38768	7.33323	7.35769	7.63722	9.26412
PDK1 mRNA		20% O2			1% O2
	experiment-1	experiment-2	experiment-3	experiment-1	experiment-2	experiment-3
shNTC	1.01696	1.01758	0.96546	2.7933	3.059	2.63207
shTRIM28+EV	1.11925	1.07726	1.08412	1.33831	1.3851	1.45454
shTRIM28+WT-TRIM28	0.99953	1.04077	1.01511	1.93773	2.22994	2.54594
shTRIM28+S824A-TRIM28	1.07969	0.93883	1.01824	1.025	1.07728	1.00773
shTRIM28+S824D-TRIM28	2.48187	2.20295	2.63859	2.92446	2.06368	2.40088

## Sheet: Figure 6
Figure 6A
ANGPTL4-Fold enrichment		Pol II-S5P ChIP			Pol II-S2P ChIP			Pol II ChIP
	experiment-1	experiment-2	experiment-3	experiment-1	experiment-2	experiment-3	experiment-1	experiment-2	experiment-3
shNTC-20% O2	1.03465	0.930805	1.03455	1.0533	0.981166	0.965532	1.1072	0.916283	0.97652
shNTC-1% O2	2.83564	2.92393	2.56701	8.26601	9.2909	8.55832	2.20762	1.96822	2.30717
shDNA-PKcs-20% O2	1.13915	0.888801	1.05872	1.1401	1.16731	1.05914	1.25345	0.98538	1.10923
shDNA-PKcs-1% O2	2.19294	2.46106	2.62265	2.66692	2.79102	3.04356	2.30515	2.00599	2.3773
shTRIM28-20% O2	0.744446	0.927393	0.820232	1.01655	0.874998	0.989785	0.97148	1.22689	0.899404
shTRIM28-1% O2	2.72814	2.62181	3.08533	3.05038	2.86855	3.10824	2.3599	2.28212	2.16121
PDK1-Fold enrichment		Pol II-S5P ChIP			Pol II-S2P ChIP			Pol II ChIP
	experiment-1	experiment-2	experiment-3	experiment-1	experiment-2	experiment-3	experiment-1	experiment-2	experiment-3
shNTC-20% O2	1.21102	1.14932	0.639653	0.947323	0.966014	1.08666	1.12579	1.10231	0.771895
shNTC-1% O2	2.35069	2.1834	2.48433	6.56044	6.16423	5.86033	2.59362	2.30354	2.83797
shDNA-PKcs-20% O2	0.965279	0.914644	1.04336	0.958506	1.05878	1.03661	1.00838	0.92912	0.864516
shDNA-PKcs-1% O2	2.51391	2.75717	2.66941	2.47277	2.94719	2.73288	2.08438	2.00687	1.92671
shTRIM28-20% O2	0.978732	0.892816	1.01854	0.866041	1.00852	0.885866	0.879469	0.911594	0.818143
shTRIM28-1% O2	1.8612	2.1236	2.10516	2.08573	1.97184	2.39274	2.15201	2.92107	1.92883
RPL13A-Fold enrichment		Pol II-S5P ChIP			Pol II-S2P ChIP			Pol II ChIP
	experiment-1	experiment-2	experiment-3	experiment-1	experiment-2	experiment-3	experiment-1	experiment-2	experiment-3
shNTC-20% O2	0.987709	0.983759	1.02853	1.02822	1.09141	0.880364	0.873994	1.03094	1.09507
shNTC-1% O2	1.00189	0.960297	1.00639	0.940293	1.10011	0.920693	1.03112	1.05995	0.950419
shDNA-PKcs-20% O2	1.08107	0.99615	1.26372	1.08969	1.08389	1.35277	1.00348	1.21345	1.20237
shDNA-PKcs-1% O2	1.35744	0.984885	1.12999	1.04544	0.932295	0.926749	1.19735	1.03919	1.07094
shTRIM28-20% O2	1.05617	1.05737	0.959739	0.94103	0.865337	0.827483	0.8669	0.837464	0.769521
shTRIM28-1% O2	0.933041	1.07305	1.12958	1.12579	1.15415	1.22335	0.94867	1.15698	1.13285
Figure 6B
NELF-E ChIP		20% O2			1% O2
ANGPTL4-Fold enrichment	experiment-1	experiment-2	experiment-3	experiment-1	experiment-2	experiment-3
shNTC	1.084	0.999299	0.916698	0.216146	0.300781	0.205923
shDNA-PKcs	0.93559	0.837543	0.752317	0.733125	0.944359	1.01139
shTRIM28	0.828568	0.739908	0.534321	0.931955	0.878522	0.722525
NELF-E ChIP		20% O2			1% O2
PDK1-Fold enrichment	experiment-1	experiment-2	experiment-3	experiment-1	experiment-2	experiment-3
shNTC	1.07698	0.928761	0.994256	0.305172	0.34445	0.236839
shDNA-PKcs	0.776252	0.947285	0.948279	1.04149	0.831083	0.858843
shTRIM28	1.19586	1.01731	0.922395	1.1681	1.02097	1.04106
NELF-E ChIP		20% O2			1% O2
RPL13A-Fold enrichment	experiment-1	experiment-2	experiment-3	experiment-1	experiment-2	experiment-3
shNTC	0.971853	0.988694	1.03945	0.875795	0.807432	1.01235
shDNA-PKcs	0.824711	0.921477	1.0152	0.915494	0.851791	1.00302
shTRIM28	0.956001	0.89809	0.969884	0.922265	1.15706	0.938169
Figure 6C
ANGPTL4 mRNA		20% O2			1% O2
	experiment-1	experiment-2	experiment-3	experiment-1	experiment-2	experiment-3
shNTC-5‘ end primer	0.823116	0.990574	1.18631	2.82242	2.67374	3.33963
shPK-5‘ end primer	0.490719	0.424705	0.45346	3.62182	5.01884	3.54899
shT28-5‘ end primer	0.652592	2.23539	1.99984	2.37653	1.89425	2.10835
shNTC-middle primer	1.09852	1.1142	0.787275	50.7419	42.296	43.7862
shPK-middle primer	0.37471	0.307081	0.236239	23.86	28.4618	22.2546
shT28-middle primer	0.886148	0.535067	0.518105	21.5497	20.0399	21.7302
shNTC-3‘ end primer	0.96815	0.995461	1.03639	36.3377	39.9258	35.304
shPK-3‘ end primer	0.42975	0.415809	0.414557	14.515	18.808	16.5042
shT28-3‘ end primer	0.982207	2.11615	1.84743	19.7539	22.4899	23.499
Figure 6D
PDK1-Fold enrichment		H3K4me3 ChIP			H3K36me3 ChIP			H3 ChIP
	experiment-1	experiment-2	experiment-3	experiment-1	experiment-2	experiment-3	experiment-1	experiment-2	experiment-3
shNTC-20% O2	1.00319	1.01693	0.979887	1.09744	1.16559	0.736966	0.949936	1.01974	1.03033
shNTC-1% O2	2.24077	2.29905	2.88995	21.2961	17.7848	19.3701	1.02019	0.879158	0.816218
shPKcs-20% O2	0.715962	0.676183	0.719524	1.44317	1.12066	1.28713	0.99853	0.947481	0.983733
shPKcs-1% O2	2.74548	2.65372	2.66587	9.28357	11.7717	8.69376	0.754826	0.819923	0.861166
shTRIM28-20% O2	0.501439	0.605309	0.593696	1.18897	0.941886	0.938169	0.896323	0.853263	0.869371
shTRIM28-1% O2	2.7152	2.69325	2.74321	8.23936	10.6649	9.67678	0.930766	0.85732	0.725311
RPL13A-Fold enrichment		H3K4me3 ChIP			H3K36me3 ChIP			H3 ChIP
	experiment-1	experiment-2	experiment-3	experiment-1	experiment-2	experiment-3	experiment-1	experiment-2	experiment-3
shNTC-20% O2	1.00112	0.852931	1.14595	1.10203	0.964309	0.933665	1.03624	1.01318	0.950578
shNTC-1% O2	0.953516	0.77311	0.890127	1.29659	1.19933	1.03366	1.29083	1.02852	1.03909
shPKcs-20% O2	0.983608	0.97692	0.824255	0.783783	0.970297	0.996097	1.19202	1.05435	1.18089
shPKcs-1% O2	0.947384	1.10807	1.10892	1.21258	0.944754	0.88683	0.92639	1.00076	0.971136
shTRIM28-20% O2	1.08348	1.08965	0.935235	1.29526	1.09719	1.01393	0.973706	0.98046	0.927071
shTRIM28-1% O2	0.949169	0.8322	0.900385	0.956194	1.09093	1.14669	0.902661	1.00688	1.07317

## Sheet: Figure 7
Figure 7A
CDK9 ChIP		20% O2			1% O2
ANGPTL4-Fold enrichment	experiment-1	experiment-2	experiment-3	experiment-1	experiment-2	experiment-3
DMSO	1.03237	1.16235	0.805272	5.65252	5.67371	5.0128
NU7441-2uM	1.01452	0.80997	0.951856	3.2232	2.44715	2.93181
NU7441-4uM	1.06094	1.00971	0.876901	1.63566	1.90143	1.59653
CDK9 ChIP		20% O2			1% O2
PDK1-Fold enrichment	experiment-1	experiment-2	experiment-3	experiment-1	experiment-2	experiment-3
DMSO	0.878671	0.995092	1.12624	4.47033	4.75934	3.9201
NU7441-2uM	1.20674	1.04676	0.974476	1.89479	1.68278	2.19006
NU7441-4uM	0.935223	1.08951	1.10729	1.51188	1.51935	1.2001
CDK9 ChIP		20% O2			1% O2
RPL13A-Fold enrichment	experiment-1	experiment-2	experiment-3	experiment-1	experiment-2	experiment-3
DMSO	0.892074	1.10198	1.00594	0.952619	0.95272	0.816755
NU7441-2uM	1.12487	1.16973	0.91373	1.13679	0.906812	1.10894
NU7441-4uM	1.06522	0.976522	0.763575	0.92492	1.05403	1.23577
Figure 7B (left panel)									Figure 7B (right panel)
Figure 7C
CDK9 ChIP		20% O2			1% O2
ANGPTL4-Fold enrichment	experiment-1	experiment-2	experiment-3	experiment-1	experiment-2	experiment-3
shNTC	0.985583	0.890678	1.12374	7.21796	7.34893	6.21493
shTRIM28+EV	0.905736	0.991423	0.987068	2.26227	2.35543	2.13979
shTRIM28+WT-TRIM28	0.88093	0.788336	0.972841	6.61595	5.74027	5.4466
shTRIM28+S824A-TRIM28	0.893624	1.03214	1.04114	2.30116	1.93878	2.21463
shTRIM28+S824D-TRIM28	4.8249	4.87835	4.10626	5.37231	5.64062	5.16218
CDK9 ChIP		20% O2			1% O2
PDK1-Fold enrichment	experiment-1	experiment-2	experiment-3	experiment-1	experiment-2	experiment-3
shNTC	0.995036	0.959305	1.04566	3.43703	3.73625	4.10259
shTRIM28+EV	1.05212	1.00274	0.962622	1.44155	1.71975	1.55149
shTRIM28+WT-TRIM28	0.771409	1.04281	0.737368	3.18894	3.4618	3.03184
shTRIM28+S824A-TRIM28	1.08049	0.847099	0.904959	1.45089	1.38485	1.37259
shTRIM28+S824D-TRIM28	2.74917	2.80495	3.23962	3.18033	3.43709	2.78934
Figure 7D (upper)									Figure 7D (middle)						Figure 7D (bottom)

## Sheet: Figure 8
Figure 8A
Lactate Assay		20% O2			1% O2
	experiment-1	experiment-2	experiment-3	experiment-1	experiment-2	experiment-3
shNTC	205.011	236.659	228.747	372.923	365.451	373.363
shHIF-1α	165.89	168.967	165.011	265.67	256.879	260.835
shDNA-PKcs	163.692	170.725	194.462	248.967	251.165	253.802
shTRIM28	173.363	176	181.714	277.538	271.385	274.022
Figure 8B
Seahorse Assay			shNTC						shDNA-PKcs						shTRIM28						shHIF-1α
Time (minutes)	1	2	3	4	5	6	1	2	3	4	5	6	1	2	3	4	5	6	1	2	3	4	5	6
1.35	48.2229	60.8567	55.2426	55.3182	56.6953	41.6475	113.016	100.491	107.418	96.3089	115.124	119.603	110.374	113.361	124.981	122.444	122.124	129.088	123.353	133.415	132.863	149.506	145.677	129.385
8.15	46.8948	59.5808	55.0627	58.5387	53.5904	42.3444	102.379	93.9015	105.903	96.5996	108.909	113.026	101.954	105.111	119.564	117.547	115.13	133.448	111.101	133.095	129.485	140.867	140.352	124.147
14.95	47.7332	60.9147	57.8871	57.1753	53.8119	42.9018	99.0759	91.7926	103.605	93.9493	108.542	111.751	100.26	105.523	119.679	115.716	113.765	127.732	108.341	131.792	128.045	140.434	138.988	124.659
21.9833	17.5307	33.2279	25.7192	29.1525	23.6649	22.1164	42.7086	37.8687	46.2011	35.4852	52.8826	47.2242	41.1219	46.0823	52.5817	40.526	47.2084	71.3115	51.0858	68.1136	53.9938	62.2715	55.8	52.4347
28.8167	15.0252	30.16	22.9636	26.8472	22.0866	21.6459	41.0169	36.4154	43.3452	34.6805	52.009	45.7893	40.7071	45.2466	53.6051	42.2124	46.6429	68.2445	45.7378	62.3706	49.8749	56.2888	52.2484	45.9353
35.6333	15.2094	29.5726	22.8239	25.9185	22.6887	21.2021	40.2031	36.6699	42.8791	35.356	53.3776	46.3823	41.7034	45.654	54.3058	45.2509	48.0796	68.7006	44.7273	60.4582	49.2507	55.0438	51.2911	47.0499
42.6333	49.6301	60.7657	67.8349	73.6406	52.6563	39.5406	171.997	182.515	167.051	166.723	174.036	200.323	199.184	209.758	218.72	225.105	218.953	213.483	165.739	224.973	252.814	232.584	246.664	232.641
49.45	39.6519	45.5844	48.3575	63.5688	44.996	31.95	136.651	149.041	133.787	130.685	133.229	140.896	161.565	159.447	172.911	180.067	174.122	170.838	132.821	191.534	208.273	189.239	222.866	187.08
56.25	36.3104	37.6114	40.4218	58.5859	42.554	28.2718	122.393	133.735	120.179	119.084	121.326	128.59	145.214	146.321	160.399	163.943	161.654	156.504	122.939	177.977	192.321	175.779	211.565	174.248
63.2833	10.0857	21.8448	16.4857	21.6334	15.7281	16.9993	30.8414	26.1997	33.2499	23.2155	39.3426	35.6511	33.1124	31.489	38.4691	27.4515	32.0684	52.7538	33.3357	44.4854	34.7884	41.3282	35.7786	31.9027
70.0833	8.28885	20.846	15.3473	19.9404	16.1931	16.2384	27.0195	23.7294	29.3067	21.7822	39.0498	34.7496	28.9293	31.3959	40.0226	28.1266	32.8569	53.0712	30.0729	43.3239	32.6756	37.4017	34.8711	32.2457
76.9	7.80475	21.5062	15.5704	19.5241	15.784	16.2538	26.3948	24.0367	28.6559	21.4431	38.8818	34.4545	28.7112	31.6572	39.2386	28.5349	32.6222	53.2929	28.7103	43.3663	33.0598	36.2648	35.0038	31.2414

## Sheet: Suppl. Figure 1
Supplementary Figure 1A										Supplementary Figure 1D
ANGPTL4-Fold enrichment		20% O2			1% O2
	experiment-1	experiment-2	experiment-3	experiment-1	experiment-2	experiment-3
TRIM28 ChIP	1.07383	0.998642	0.927528	6.20103	6.23089	6.50842
KU70 ChIP	0.93362	0.985066	1.08131	4.65714	3.52537	4.87173
KU86 ChIP	0.920123	0.977531	1.10235	6.75875	8.55305	8.50213
DNA-PKcs ChIP	1.10007	0.988205	0.911722	6.82969	4.84819	5.15542
HIF-1α ChIP	0.973277	1.08699	0.939733	14.5957	13.9203	13.6078
PDK1-Fold enrichment		20% O2			1% O2
	experiment-1	experiment-2	experiment-3	experiment-1	experiment-2	experiment-3
TRIM28 ChIP	1.05604	1.00309	0.940867	3.76194	2.99435	3.15561
KU70 ChIP	1.10375	1.0357	0.86055	1.9809	2.09885	2.16583
KU86 ChIP	0.877953	1.00214	1.11991	3.79923	2.58806	3.22857
DNA-PKcs ChIP	0.836882	1.05718	1.10594	2.6189	2.51508	2.52118
HIF-1α ChIP	0.894365	1.00572	1.09992	7.20316	6.36805	7.79867
RPL13A-Fold enrichment		20% O2			1% O2
	experiment-1	experiment-2	experiment-3	experiment-1	experiment-2	experiment-3
TRIM28 ChIP	0.983739	1.04939	0.966875	0.969909	0.737081	0.6896
KU70 ChIP	1.03765	0.78337	1.17898	0.718466	1.03788	0.625844
KU86 ChIP	0.890297	1.16984	0.939868	0.978402	0.665264	0.997897
DNA-PKcs ChIP	0.836968	1.06917	1.09387	0.861663	0.918443	0.737993
HIF-1α ChIP	1.0104	1.02712	0.962478	1.30129	1.11899	1.05017
Supplementary Figure 1B
LOX-Fold enrichment		20% O2			1% O2
	experiment-1	experiment-2	experiment-3	experiment-1	experiment-2	experiment-3
TRIM28 ChIP	1.05722	0.840444	1.10234	4.61746	4.61622	4.25863
KU70 ChIP	1.00696	1.04179	0.951247	5.50424	6.15655	6.1231
KU86 ChIP	0.99851	0.939792	1.0617	5.05253	5.69109	4.93161
DNA-PKcs ChIP	0.964819	0.822595	1.21259	2.54347	2.37001	2.6393
LDHA-Fold enrichment		20% O2			1% O2
	experiment-1	experiment-2	experiment-3	experiment-1	experiment-2	experiment-3
TRIM28 ChIP	1.01634	1.10352	0.880148	2.24286	2.72724	2.67982
KU70 ChIP	1.18733	0.887519	0.925153	4.37354	3.93053	4.20051
KU86 ChIP	0.88933	1.10324	1.00743	3.71748	3.96614	3.52727
DNA-PKcs ChIP	0.962238	1.04222	0.995542	1.69779	1.83156	2.02948
CA9-Fold enrichment		20% O2			1% O2
	experiment-1	experiment-2	experiment-3	experiment-1	experiment-2	experiment-3
TRIM28 ChIP	0.838497	1.00924	1.15226	3.58507	2.95013	3.40046
KU70 ChIP	0.957844	0.943082	1.09908	6.28687	5.98291	5.35191
KU86 ChIP	0.85647	0.997911	1.14562	6.91216	7.52241	6.5855
DNA-PKcs ChIP	0.894841	0.835989	1.26917	2.1384	2.46064	1.92842
VEGFA-Fold enrichment		20% O2			1% O2
	experiment-1	experiment-2	experiment-3	experiment-1	experiment-2	experiment-3
TRIM28 ChIP	0.863466	1.0456	1.09094	3.63422	3.64592	3.36271
KU70 ChIP	1.04097	0.988897	0.970127	4.81787	3.94738	4.24417
KU86 ChIP	1.15301	0.991183	0.855809	5.22891	5.09944	4.98838
DNA-PKcs ChIP	0.864379	1.18869	0.94693	2.63836	2.33265	2.10845
PKM2-Fold enrichment		20% O2			1% O2
	experiment-1	experiment-2	experiment-3	experiment-1	experiment-2	experiment-3
TRIM28 ChIP	1.02856	0.923975	1.04747	2.85726	3.02464	2.58759
KU70 ChIP	0.964224	1.11613	0.919644	4.5098	4.06021	3.85479
KU86 ChIP	1.00342	0.930908	1.06567	4.47469	4.91098	5.02235
DNA-PKcs ChIP	1.02463	1.02624	0.949133	2.06827	1.89906	1.87582
SLC2A3-Fold enrichment		20% O2			1% O2
	experiment-1	experiment-2	experiment-3	experiment-1	experiment-2	experiment-3
TRIM28 ChIP	0.959807	1.00848	1.03171	3.49679	3.2275	3.20622
KU70 ChIP	0.926894	1.0041	1.06901	3.9542	4.03835	4.2219
KU86 ChIP	0.959354	0.987338	1.05331	4.40034	4.05815	3.89312
DNA-PKcs ChIP	1.04516	0.934528	1.02032	2.00203	1.96367	2.04889
PGK1-Fold enrichment		20% O2			1% O2
	experiment-1	experiment-2	experiment-3	experiment-1	experiment-2	experiment-3
TRIM28 ChIP	1.03107	1.00656	0.962377	3.23617	3.03321	3.41741
KU70 ChIP	1.03578	0.969803	0.994421	3.03591	3.16623	2.88693
KU86 ChIP	1.11923	0.936556	0.944218	2.59137	2.2639	2.20693
DNA-PKcs ChIP	0.957181	1.0241	1.01872	1.48289	1.60178	1.75039
PGF-Fold enrichment		20% O2			1% O2
	experiment-1	experiment-2	experiment-3	experiment-1	experiment-2	experiment-3
TRIM28 ChIP	1.01214	0.970598	1.01726	4.21058	3.52712	3.73251
KU70 ChIP	0.911572	0.969158	1.11927	3.87451	4.01111	4.35301
KU86 ChIP	1.098	0.967022	0.934978	5.89237	5.74609	4.74679
DNA-PKcs ChIP	0.98759	0.889135	1.12328	3.06535	2.8549	2.51615

## Sheet: Suppl. Figure 2
Supplementary Figure 2
TRIM28 ChIP		20% O2			1% O2
ANGPTL4-Fold enrichment	experiment-1	experiment-2	experiment-3	experiment-1	experiment-2	experiment-3
shNTC	0.879808	1.19973	0.920465	3.28273	3.73024	3.44295
shHIF-1α	0.935235	0.77191	1.1047	1.57312	1.30384	1.27887
TRIM28 ChIP		20% O2			1% O2
PDK1-Fold enrichment	experiment-1	experiment-2	experiment-3	experiment-1	experiment-2	experiment-3
shNTC	0.958769	0.889932	1.1513	2.75828	3.01201	2.48065
shHIF-1α	0.937558	1.0094	0.783145	1.11188	1.21215	1.35423
DNA-PKcs ChIP		20% O2			1% O2
ANGPTL4-Fold enrichment	experiment-1	experiment-2	experiment-3	experiment-1	experiment-2	experiment-3
shNTC	1.10166	0.933432	0.964908	2.45139	1.97245	2.35526
shHIF-1α	0.872217	0.816174	1.02233	1.52099	1.30079	1.2244
DNA-PKcs ChIP		20% O2			1% O2
PDK1-Fold enrichment	experiment-1	experiment-2	experiment-3	experiment-1	experiment-2	experiment-3
shNTC	1.11244	0.884986	1.00257	1.80639	1.55012	1.85136
shHIF-1α	0.71246	0.856524	0.726514	1.38378	1.19339	0.988212

[truncated: 6 more sheets: Suppl. Figure 3, Suppl. Figure 4, Suppl. Figure 5, Suppl. Figure 6, Suppl. Figure 7, Suppl. Figure 8]
